# Supplementary material for: Metabolites and Immune Cells Mediated the Causal Relationship Between the Gut Microbiota and Osteosarcoma: A Mendelian Randomization Study
Source: Health Sci Rep. 2025 Oct 30;8(11):e71430. doi: 10.1002/hsr2.71430 (PMC12575158; doi:10.1002/hsr2.71430)
Supplement: Supplementary file 3 — Supporting Table 1: SNP information included in MR studies. Supporting Table 2: MR results. Supporting Table 3: Cochrane Q‐test results. Supporting Table 4: Results of pleiotropic tests. Supporting Table 5: Mediation analysis results. Supporting Table 6: Results of the MR‐PRESSO test. [file HSR2-8-e71430-s002.xlsx]

## Sheet: Supplementary Table 1
Supplementary Table 1. SNP information included in MR studies
Exposure	Outcome	SNP	Chr	Pos	EA	OA	Eaf.exposure	Beta.exposure	Se.exposure	Pval.exposure	Eaf.outcome	Beta.outcome	Pval.outcome
GCST90027452	Osteosarcoma	rs1325380	13	108753553	C	T	0.24239053580975	0.16231438439521	0.0352486670574302	4.12788032853167e-06	0.215094	-0.0931656	0.652049
GCST90027452	Osteosarcoma	rs538952	6	145565095	A	C	0.0624269232759069	0.274150673588977	0.0606969724314249	6.28075772207933e-06	0.0560721	0.271957	0.455509
GCST90027452	Osteosarcoma	rs7068964	10	14275726	G	A	0.453156742028386	-0.130976	0.0293546689856659	8.12627942300181e-06	0.453669	-0.243323	0.15565
GCST90027452	Osteosarcoma	rs7209568	17	1121590	G	A	0.187878317553934	0.172899179107284	0.0374386512151324	3.87083082550084e-06	0.211474	0.169231	0.417316
GCST90027452	Osteosarcoma	rs72830406	10	111919220	G	C	0.108269957059341	-0.233287	0.0473558553035088	8.38211220461299e-07	0.108074	-0.374892	0.172234
GCST90027452	Osteosarcoma	rs72924202	11	64133228	T	C	0.206071188369807	-0.167725	0.0361181032737235	3.42089981325759e-06	0.205378	-0.20607	0.33103
GCST90027461	Osteosarcoma	rs11745906	5	83575190	C	T	0.28170576579042	-0.0874056	0.0177712034574845	8.72626633944308e-07	0.327859	-0.0464383	0.79816
GCST90027461	Osteosarcoma	rs145140903	1	231364626	C	T	0.11167525681764	-0.115636	0.0261618333892629	9.86824955229998e-06	0.0567802	-0.381959	0.300158
GCST90027461	Osteosarcoma	rs16856918	2	217960513	A	G	0.0552138922252834	0.171977137177204	0.036508810589407	2.47030603392149e-06	0.0355977	0.0432521	0.926414
GCST90027461	Osteosarcoma	rs2620868	12	61370770	C	T	0.438607533993179	-0.0759932	0.0162372232717978	2.86621112002706e-06	0.397942	-0.103014	0.552076
GCST90027461	Osteosarcoma	rs3819331	11	112099410	C	T	0.159252530166889	0.104197007808358	0.0227743263908633	4.75774276986421e-06	0.144141	0.440668	0.020141
GCST90027461	Osteosarcoma	rs72987936	18	75120908	A	T	0.364515327971457	-0.0755081	0.0170631136196306	9.63435529593464e-06	0.309991	0.137358	0.454459
GCST90027461	Osteosarcoma	rs73171592	3	171047195	C	G	0.0771742711041534	0.143445672645847	0.0311210563920479	4.04065234946041e-06	0.0706293	0.603972	0.0667114
GCST90027461	Osteosarcoma	rs80343422	13	110456322	G	A	0.0761024027083058	-0.156491	0.0306990299901147	3.44027989561219e-07	0.0782521	-0.372989	0.242806
GCST90027531	Osteosarcoma	rs11630219	15	28041307	G	C	0.405622874634476	-0.0748087	0.0165619106954408	6.27475477409308e-06	0.38324	-0.0150914	0.931237
GCST90027531	Osteosarcoma	rs138449099	6	170519417	C	A	0.0705568140929158	-0.158697	0.0330818294217808	1.60965686483399e-06	0.0858322	-0.967823	0.00488697
GCST90027531	Osteosarcoma	rs2107539	17	34322610	T	C	0.243451213517205	-0.105223	0.0217360874312605	1.29222032217854e-06	0.252859	-0.0897873	0.646714
GCST90027531	Osteosarcoma	rs28733370	15	59071584	G	C	0.192838753490541	0.0912532205339742	0.0203668152258236	7.44734355114252e-06	0.226695	0.309991	0.127493
GCST90027531	Osteosarcoma	rs62228654	22	44801226	C	G	0.0668159173723792	-0.169803	0.0337314542470396	4.80425023708411e-07	0.0979	-0.386815	0.171543
GCST90027531	Osteosarcoma	rs7899564	10	3329343	A	G	0.929968730836868	-0.155414	0.0318223854437589	1.04059171358641e-06	0.969728	-0.222912	0.658761
GCST90027531	Osteosarcoma	rs875896	7	27201532	A	C	0.761059502632792	0.0896551101765532	0.0189544089144173	2.24475730478893e-06	0.710936	0.0459369	0.8074
GCST90027578	Osteosarcoma	rs10026887	4	63097935	T	C	0.309496804666555	-0.0774366	0.0175061555319413	9.71639796223839e-06	0.285041	0.282293	0.133651
GCST90027578	Osteosarcoma	rs115981692	1	216168988	A	G	0.0520160248126131	0.16876172879106	0.0360659290753214	2.87917234853948e-06	0.0556107	-0.109809	0.765572
GCST90027578	Osteosarcoma	rs12035670	1	52532634	T	C	0.332632184432314	0.0817049790782612	0.017676193954102	3.79476778187498e-06	0.38007	-0.228341	0.193523
GCST90027578	Osteosarcoma	rs12623606	2	6760635	G	A	0.53816966435062	-0.0734709	0.0162692871706745	6.30398457042725e-06	0.542921	0.143142	0.402948
GCST90027578	Osteosarcoma	rs12976953	19	52779460	T	C	0.0983496267465393	0.134427215822289	0.0281616102461017	1.81122805203966e-06	0.109429	-0.242334	0.382916
GCST90027578	Osteosarcoma	rs2168031	4	177259491	A	G	0.133681247117618	0.127101949919103	0.025289367013995	5.01064543246311e-07	0.173774	-0.490773	0.0300843
GCST90027578	Osteosarcoma	rs34566098	10	126860657	G	A	0.0538267982302811	0.176661310706018	0.0381056582315375	3.5505918314238e-06	0.0431071	-0.13389	0.753193
GCST90027578	Osteosarcoma	rs35778179	14	92835973	T	C	0.0884995869632508	-0.139098	0.0312106366755172	8.32144464640053e-06	0.0530615	0.582349	0.131946
GCST90027578	Osteosarcoma	rs79017683	16	77972474	T	C	0.066502212153935	-0.174312	0.0382226455414885	5.10502450474335e-06	0.070128	-0.311867	0.360992
GCST90027578	Osteosarcoma	rs7998195	13	55099016	C	T	0.157970595837198	0.0992887213104022	0.0221856637759494	7.62844557236662e-06	0.173041	0.0673766	0.765452
GCST90027644	Osteosarcoma	rs10749277	10	120683526	G	A	0.583048920108442	0.0789930662233114	0.0166784540437773	2.17725855621525e-06	0.656854	-0.138482	0.43717
GCST90027644	Osteosarcoma	rs113360103	18	21791669	C	T	0.0697051457989361	-0.155834	0.035252759781033	9.8481504792351e-06	0.0354071	-0.212886	0.647645
GCST90027644	Osteosarcoma	rs113455614	7	75115006	G	C	0.0892132310944765	0.139372087374451	0.0301937494442114	3.91347991410369e-06	0.0449287	-0.220203	0.58449
GCST90027644	Osteosarcoma	rs11631625	15	66608731	G	A	0.242199376125831	-0.0835065	0.0187963520892529	8.88384425445215e-06	0.272612	0.154546	0.420478
GCST90027644	Osteosarcoma	rs12628909	22	27941726	C	T	0.627986726521372	0.0809776264638218	0.0178863963803518	5.97335013679523e-06	0.532178	-0.0722024	0.672837
GCST90027644	Osteosarcoma	rs14151	21	45406095	G	C	0.208824433951784	-0.0901329	0.0202702552113228	8.72564801635985e-06	0.167641	0.426428	0.0618344
GCST90027644	Osteosarcoma	rs36095827	17	4423541	T	G	0.525372347436404	0.0716207324178087	0.0161309959880534	8.99819375722777e-06	0.393523	-0.203686	0.24182
GCST90027644	Osteosarcoma	rs4851274	2	100870862	C	T	0.715697904310004	0.0798105748482754	0.0180328067664791	9.60613608551089e-06	0.720191	-0.367197	0.0192633
GCST90027644	Osteosarcoma	rs66508260	2	169249968	G	C	0.0697756999201413	0.151461431184412	0.0317078344957836	1.78122190055909e-06	0.0765601	-0.592638	0.0617718
GCST90027644	Osteosarcoma	rs6753538	2	75658357	T	G	0.157052956941317	-0.11048	0.0245772791795795	6.95063684273145e-06	0.221565	-0.0273654	0.895192
GCST90027644	Osteosarcoma	rs7461966	8	88741064	G	C	0.105637093376959	0.124583473760135	0.0263582483224568	2.28371051200867e-06	0.103097	-0.0456321	0.871544
GCST90027644	Osteosarcoma	rs77586457	16	24512006	A	G	0.0567340419758279	0.161873882412622	0.0358214617566904	6.21594586280215e-06	0.0535017	0.304771	0.42092
GCST90027664	Osteosarcoma	rs2571	9	115926317	T	G	0.125637083659962	-0.113956	0.0253401710519771	6.89006970937444e-06	0.0652372	-0.587118	0.0909578
GCST90027664	Osteosarcoma	rs28414316	2	122972140	C	T	0.140049317695769	0.114904568903319	0.0238956891555589	1.51998689397726e-06	0.12499	-0.333599	0.195332
GCST90027664	Osteosarcoma	rs4278144	8	62697207	C	A	0.351387313885315	0.0772061287135239	0.0172763717366262	7.86281700872992e-06	0.27177	-0.341336	0.0734294
GCST90027664	Osteosarcoma	rs505128	11	116273511	C	T	0.353603312200802	-0.0790142	0.0170448910310269	3.55816866576051e-06	0.300795	-0.133223	0.476478
GCST90027664	Osteosarcoma	rs56178001	7	5362944	C	G	0.707901486380553	-0.0829141	0.018117861238712	4.73108138085378e-06	0.772565	0.259061	0.199541
GCST90027664	Osteosarcoma	rs61510729	12	109709157	A	G	0.171942696084776	-0.100197	0.0219746307378549	5.1238037450486e-06	0.152886	0.00379382	0.98721
GCST90027664	Osteosarcoma	rs62365577	5	83033300	C	G	0.123856166868355	-0.117516	0.0257640024122835	5.08492821134328e-06	0.0858925	0.0534704	0.861738
GCST90027664	Osteosarcoma	rs680138	9	110882980	T	C	0.617924851399998	-0.0806635	0.0171239314389527	2.47021542290963e-06	0.659314	0.144347	0.419773
GCST90027664	Osteosarcoma	rs71446723	12	20934000	A	G	0.124427227224179	0.113087438239081	0.0249499355464992	5.82691525844272e-06	0.117162	0.195323	0.458411
GCST90027664	Osteosarcoma	rs73046099	7	709469	A	G	0.110041884524543	-0.126161	0.0269100450460764	2.75547928464889e-06	0.0910061	0.073989	0.804681
GCST90027664	Osteosarcoma	rs742682	1	114897076	C	A	0.13261741493078	-0.110567	0.0242180168891777	4.98356025960771e-06	0.155065	0.300259	0.190329
GCST90027664	Osteosarcoma	rs80306758	7	27255650	C	A	0.0610560176975482	0.165402708463881	0.0366645988084981	6.44505459560157e-06	0.0363554	-0.64132	0.158663
GCST90027664	Osteosarcoma	rs9564193	13	65333539	G	A	0.050834265650887	-0.174688	0.0390270177006032	7.60288319616672e-06	0.078878	0.499633	0.112645
GCST90027705	Osteosarcoma	rs13061928	3	2932365	G	A	0.192296972864077	-0.17866	0.0393665142779041	5.6692440966742e-06	0.229175	-0.236516	0.244401
GCST90027705	Osteosarcoma	rs1872436	12	57322492	T	C	0.191344224055014	-0.181354	0.0369797659307849	9.38337710988362e-07	0.13982	-0.36868	0.13483
GCST90027705	Osteosarcoma	rs5768347	22	48492960	G	T	0.823430956005422	-0.168458	0.0379207751633095	8.89758810922674e-06	0.807838	-0.412783	0.0545934
GCST90027705	Osteosarcoma	rs77544959	11	39603353	A	G	0.285411128530207	-0.150339	0.0329918863863457	5.19273682977571e-06	0.406927	-0.151887	0.383914
GCST90027705	Osteosarcoma	rs9848037	3	55796723	G	A	0.739046796779739	0.148681017595224	0.0333960750447727	8.50540963019126e-06	0.770522	0.053813	0.791735
GCST90027757	Osteosarcoma	rs10033190	4	118215853	C	T	0.751453339230429	0.097887119777686	0.0207272512893705	2.32815225768051e-06	0.842066	-0.0764351	0.744492
GCST90027757	Osteosarcoma	rs10843776	12	30699515	G	T	0.257126345274952	-0.0925649	0.020538689615516	6.57957787714683e-06	0.218074	0.0622588	0.765679
GCST90027757	Osteosarcoma	rs11786426	8	74432076	G	A	0.349924812030075	0.0825932404368005	0.0184837069307909	7.87939981860156e-06	0.282609	0.361026	0.0554907
GCST90027757	Osteosarcoma	rs13264085	8	127678826	A	T	0.195272298393043	0.0990458728432676	0.0223532266263133	9.38218932694374e-06	0.148909	0.39692	0.0978904
GCST90027757	Osteosarcoma	rs13391731	2	35127980	G	A	0.321654135338346	-0.0876715	0.0188179923527391	3.17874763131921e-06	0.321835	-0.182374	0.315709
GCST90027757	Osteosarcoma	rs1446585	2	136407479	G	A	0.22812030075188	0.115633920806555	0.0209053868364113	3.17870083608486e-08	0.344547	0.254686	0.159131
GCST90027757	Osteosarcoma	rs6546996	2	75637636	G	A	0.125528527200356	-0.122113	0.027303228315923	7.73231289603328e-06	0.14113	-0.0424736	0.861037
GCST90027757	Osteosarcoma	rs6780177	3	21647818	T	C	0.133533834586466	0.128653992542116	0.0263774536462379	1.07480918718829e-06	0.0851008	-0.328248	0.283569
GCST90027757	Osteosarcoma	rs73412051	12	119644004	A	G	0.0787996461742614	0.155347354670165	0.0334656494923473	3.45062358453215e-06	0.102863	0.225271	0.421923
GCST90027757	Osteosarcoma	rs77019567	12	102075870	A	T	0.0533973168214651	0.177891046184978	0.0397631000430974	7.68516646753819e-06	0.0692148	-0.0312477	0.925789
GCST90027757	Osteosarcoma	rs7761703	6	1602451	T	A	0.0990623617868236	-0.155642	0.0311846641598495	6.0074135219641e-07	0.141651	-0.293816	0.238064
GCST90027788	Osteosarcoma	rs13061928	3	2932365	G	A	0.192296972864077	-0.17875	0.0393115384388867	5.44118526933149e-06	0.229175	-0.236516	0.244401
GCST90027788	Osteosarcoma	rs1872436	12	57322492	T	C	0.191344224055014	-0.181533	0.0369281232162595	8.83997649998243e-07	0.13982	-0.36868	0.13483
GCST90027788	Osteosarcoma	rs5768347	22	48492960	G	T	0.823430956005422	-0.1688	0.0378678183173953	8.28827346595976e-06	0.807838	-0.412783	0.0545934
GCST90027788	Osteosarcoma	rs77544959	11	39603353	A	G	0.285411128530207	-0.149358	0.03294581279644	5.80310253644462e-06	0.406927	-0.151887	0.383914
GCST90027788	Osteosarcoma	rs9513795	13	101402225	T	C	0.203817054052212	0.159166775149434	0.0358490516569682	8.99940308005338e-06	0.183701	0.00127328	0.995369
GCST90027788	Osteosarcoma	rs9848037	3	55796723	G	A	0.739046796779739	0.149788565379058	0.0333494370002531	7.0727592449674e-06	0.770522	0.053813	0.791735
Osteosarcoma	AST.PWY..L.arginine.degradation.II..AST.pathway.	rs12569218	1	208861416	G	A	0.421057	0.587955	0.141658	3.31696e-05	0.480972459344336	-0.00313585	0.916508880051241
Osteosarcoma	AST.PWY..L.arginine.degradation.II..AST.pathway.	rs59984845	6	146932978	G	A	0.0208973	1.37409	0.313668	1.18301e-05	0.0574904720023451	-0.029457	0.645231849613662
Osteosarcoma	DTDPRHAMSYN.PWY..dTDP.L.rhamnose.biosynthesis.I	rs12569218	1	208861416	G	A	0.421057	0.587955	0.141658	3.31696e-05	0.477921538219837	0.001661866933034	0.917772577405608
Osteosarcoma	DTDPRHAMSYN.PWY..dTDP.L.rhamnose.biosynthesis.I	rs59984845	6	146932978	G	A	0.0208973	1.37409	0.313668	1.18301e-05	0.0548776346930622	-0.026939	0.451404698450369
Osteosarcoma	PWY.3001..superpathway.of.L.isoleucine.biosynthesis.I	rs12569218	1	208861416	G	A	0.421057	0.587955	0.141658	3.31696e-05	0.477921538219837	0.00272671631937819	0.866732860795048
Osteosarcoma	PWY.3001..superpathway.of.L.isoleucine.biosynthesis.I	rs59984845	6	146932978	G	A	0.0208973	1.37409	0.313668	1.18301e-05	0.0548776346930622	-0.02646	0.46369352788828
Osteosarcoma	k__Bacteria.p__Bacteroidetes.c__Bacteroidia.o__Bacteroidales.f__Bacteroidaceae	rs12569218	1	208861416	G	A	0.421057	0.587955	0.141658	3.31696e-05	0.477598248511463	0.00115241005463928	0.944373766786998
Osteosarcoma	k__Bacteria.p__Bacteroidetes.c__Bacteroidia.o__Bacteroidales.f__Bacteroidaceae	rs59984845	6	146932978	G	A	0.0208973	1.37409	0.313668	1.18301e-05	0.0549415367130179	0.0188583242764733	0.607103668986502
Osteosarcoma	k__Bacteria.p__Firmicutes.c__Clostridia.o__Clostridiales.f__Clostridiales_noname.g__Flavonifractor	rs12569218	1	208861416	G	A	0.421057	0.587955	0.141658	3.31696e-05	0.480874590083233	-0.00778757	0.788724427285829
Osteosarcoma	k__Bacteria.p__Firmicutes.c__Clostridia.o__Clostridiales.f__Clostridiales_noname.g__Flavonifractor	rs59984845	6	146932978	G	A	0.0208973	1.37409	0.313668	1.18301e-05	0.0546649096100393	0.000745681733704391	0.990831714566778
Osteosarcoma	k__Bacteria.p__Firmicutes.c__Clostridia.o__Clostridiales.f__Clostridiales_noname.g__Flavonifractor.s__Flavonifractor_plautii	rs12569218	1	208861416	G	A	0.421057	0.587955	0.141658	3.31696e-05	0.480874590083233	-0.00706516	0.807657095481167
Osteosarcoma	k__Bacteria.p__Firmicutes.c__Clostridia.o__Clostridiales.f__Clostridiales_noname.g__Flavonifractor.s__Flavonifractor_plautii	rs59984845	6	146932978	G	A	0.0208973	1.37409	0.313668	1.18301e-05	0.0546649096100393	0.00364483912287414	0.955146067532867
GCST90199621	Osteosarcoma	rs10006723	4	101752577	T	G	0.052858	0.170956	0.0345341	7.40711e-07	0.044895	0.63072	0.124272
GCST90199621	Osteosarcoma	rs10826332	10	59620508	A	T	0.0770596	-0.142187	0.0286481	6.9336e-07	0.0396221	0.475603	0.27421
GCST90199621	Osteosarcoma	rs10900223	10	45526183	C	T	0.250122	-0.105448	0.0176162	2.15271e-09	0.286256	-0.026263	0.888927
GCST90199621	Osteosarcoma	rs112819917	6	58310440	A	G	0.00817656	-0.438422	0.0855532	2.98241e-07	0.003154	-0.996187	0.509557
GCST90199621	Osteosarcoma	rs115168226	4	39615371	G	A	0.00618191	-0.446554	0.097039	4.18852e-06	0.0255429	-0.425619	0.435827
GCST90199621	Osteosarcoma	rs1171617	10	59707424	T	G	0.770118	0.443332	0.0179927	4.75726e-134	0.839949	0.543128	0.0182945
GCST90199621	Osteosarcoma	rs13026148	2	214649844	A	G	0.378223	-0.0706059	0.0158653	8.57356e-06	0.347459	-0.122309	0.499738
GCST90199621	Osteosarcoma	rs13247874	7	73596112	T	C	0.190234	-0.103668	0.0195859	1.20324e-07	0.177504	0.0809878	0.717221
GCST90199621	Osteosarcoma	rs138190991	10	59984318	A	T	0.0301671	-0.212246	0.0448917	2.26798e-06	0.0343214	-0.60589	0.196539
GCST90199621	Osteosarcoma	rs149235996	5	151340348	G	A	0.0120372	-0.56909	0.0700396	4.46387e-16	0.0042901	-0.994148	0.454761
GCST90199621	Osteosarcoma	rs1511808	4	188424754	T	C	0.615503	-0.0697692	0.0157378	9.28299e-06	0.603883	-0.153006	0.380689
GCST90199621	Osteosarcoma	rs1765260	15	79574005	A	G	0.153343	-0.0999797	0.0211507	2.27832e-06	0.0793689	0.0314619	0.921029
GCST90199621	Osteosarcoma	rs2512510	11	80402523	A	G	0.216759	-0.0870239	0.0186419	3.03877e-06	0.253017	0.147572	0.44925
GCST90199621	Osteosarcoma	rs2625939	12	94623634	T	C	0.228206	0.0859678	0.0183528	2.81073e-06	0.16141	-0.0224652	0.922717
GCST90199621	Osteosarcoma	rs55775057	11	20146362	A	G	0.150493	-0.0960378	0.0215564	8.38207e-06	0.127003	-0.107057	0.676656
GCST90199621	Osteosarcoma	rs72836546	6	14093088	T	C	0.23482	-0.0906795	0.0180707	5.22043e-07	0.217657	-0.00690623	0.973158
GCST90199621	Osteosarcoma	rs73006619	19	20498107	C	A	0.0466597	-0.168203	0.0368665	5.05538e-06	0.0386343	0.136394	0.760554
GCST90199621	Osteosarcoma	rs73025372	3	15272857	G	A	0.0515375	0.157569	0.0346167	5.31831e-06	0.0405547	-0.111235	0.796678
GCST90199621	Osteosarcoma	rs7537155	1	18880127	A	G	0.199113	-0.0900652	0.019229	2.81588e-06	0.305356	-0.185946	0.31575
GCST90199621	Osteosarcoma	rs76187828	10	33762953	G	A	0.0930578	-0.117619	0.0264472	8.69448e-06	0.114666	0.0284061	0.915944
GCST90199621	Osteosarcoma	rs76638161	11	109223591	T	C	0.0318954	0.192728	0.0434891	9.35172e-06	0.00592431	-1.00158	0.35157
GCST90199621	Osteosarcoma	rs7705826	5	132396764	G	T	0.833702	0.199276	0.0204928	2.37787e-22	0.864174	-0.0411635	0.869571
GCST90199621	Osteosarcoma	rs78428648	8	115036848	A	G	0.0377174	0.179162	0.0400467	7.68304e-06	0.0317939	-0.152856	0.745779
GCST90199621	Osteosarcoma	rs78562549	2	36068755	T	G	0.00740514	0.394897	0.0881915	7.54445e-06	0.0170998	-0.114835	0.864848
GCST90199621	Osteosarcoma	rs79717472	9	120853883	G	A	0.0280471	-0.218081	0.0461728	2.32235e-06	0.00930051	0.523522	0.549554
GCST90199626	Osteosarcoma	rs10518870	15	56725690	G	A	0.559125	0.0728152	0.0159215	4.79876e-06	0.613987	0.188475	0.279622
GCST90199626	Osteosarcoma	rs10901595	10	126332367	T	C	0.205555	-0.0850013	0.0190317	7.95847e-06	0.151123	0.137701	0.563427
GCST90199626	Osteosarcoma	rs115107012	5	108435076	A	G	0.00953162	0.355674	0.0792725	7.23249e-06	0.0147223	0.0424411	0.95362
GCST90199626	Osteosarcoma	rs117446717	6	86716358	G	A	0.0107723	0.337234	0.0755884	8.14081e-06	0.00841657	-1.01129	0.278181
GCST90199626	Osteosarcoma	rs117776343	14	91044447	C	A	0.0229805	-0.254301	0.0519299	9.73115e-07	0.00991741	0.481541	0.577547
GCST90199626	Osteosarcoma	rs13038820	20	38613187	A	G	0.152841	-0.108314	0.0216513	5.65531e-07	0.174237	0.0800783	0.720497
GCST90199626	Osteosarcoma	rs1339135	1	164891445	G	A	0.142632	-0.102275	0.0221736	3.97938e-06	0.133468	0.0344907	0.890659
GCST90199626	Osteosarcoma	rs142739097	3	82428809	G	A	0.0170605	-0.281069	0.0600788	2.8921e-06	0.0365014	-0.749562	0.0955366
GCST90199626	Osteosarcoma	rs148768795	6	150393911	A	G	0.0102144	-0.343757	0.0773679	8.86512e-06	0.00452423	-1.04689	0.436802
GCST90199626	Osteosarcoma	rs150456440	16	1787443	A	G	0.0283656	-0.207866	0.0469472	9.52642e-06	0.0281554	-0.5041	0.331411
GCST90199626	Osteosarcoma	rs189750460	5	45640754	C	T	0.0313286	0.201137	0.044222	5.40694e-06	0.0280664	0.55776	0.27728
GCST90199626	Osteosarcoma	rs2762353	6	25794203	G	A	0.556451	0.108263	0.0156013	3.93898e-12	0.627705	-0.117136	0.505846
GCST90199626	Osteosarcoma	rs354710	2	143129515	T	C	0.587063	0.0973775	0.0160404	1.27297e-09	0.619963	0.410855	0.0191249
GCST90199626	Osteosarcoma	rs41294573	10	5983272	T	C	0.0615182	0.148756	0.0320487	3.45762e-06	0.0252326	0.185239	0.73635
GCST90199626	Osteosarcoma	rs4148325	2	233764663	T	C	0.326316	0.160369	0.0164451	1.81218e-22	0.393561	-0.145808	0.401874
GCST90199626	Osteosarcoma	rs4654393	1	29207925	A	G	0.43716	-0.0716015	0.0157954	5.8138e-06	0.480526	0.0692929	0.685716
GCST90199626	Osteosarcoma	rs4952404	2	40333490	T	C	0.209216	0.0900816	0.0193387	3.1916e-06	0.274437	0.140326	0.464068
GCST90199626	Osteosarcoma	rs55953511	2	88277900	A	G	0.0251338	0.260906	0.0506967	2.65512e-07	0.0136475	1.71007	0.0238106
GCST90199626	Osteosarcoma	rs610480	6	139895926	G	A	0.764105	0.0847289	0.0185433	4.89465e-06	0.777486	-0.0174552	0.932247
GCST90199626	Osteosarcoma	rs62344716	4	170071702	A	G	0.065916	-0.150456	0.0311209	1.33435e-06	0.0529939	-0.0763201	0.839912
GCST90199626	Osteosarcoma	rs74323113	4	110473158	T	G	0.0231871	0.240073	0.0515337	3.18436e-06	0.0274602	1.06925	0.0393695
GCST90199626	Osteosarcoma	rs75152214	11	64543641	A	G	0.0494948	-0.1598	0.0360557	9.33471e-06	0.0464999	0.131027	0.750727
GCST90199626	Osteosarcoma	rs76961499	10	123940473	T	C	0.0443616	-0.174429	0.0379757	4.36543e-06	0.0616316	-0.334577	0.343239
GCST90199626	Osteosarcoma	rs80253618	4	169940405	A	G	0.114498	0.145764	0.0245961	3.09841e-09	0.0790134	0.559342	0.0792501
GCST90199626	Osteosarcoma	rs8058114	16	12603772	A	G	0.167555	0.0980895	0.0207577	2.29605e-06	0.135805	0.289022	0.238369
GCST90199634	Osteosarcoma	rs1040519	6	9542333	G	A	0.708369	-0.0818991	0.0168315	1.13978e-06	0.618088	0.240394	0.174402
GCST90199634	Osteosarcoma	rs10877499	12	61025502	C	T	0.212153	0.085716	0.0188366	5.35153e-06	0.125436	0.566108	0.0280957
GCST90199634	Osteosarcoma	rs113983401	16	87637966	C	G	0.0498823	0.161297	0.0354213	5.27173e-06	0.0146863	-0.514653	0.466484
GCST90199634	Osteosarcoma	rs115469488	22	22766918	A	G	0.00284936	-0.663355	0.14407	4.13661e-06	0.0102869	-1.04633	0.237814
GCST90199634	Osteosarcoma	rs117462872	8	141957630	G	A	0.014046	0.286413	0.0645828	9.21479e-06	0.0265881	0.452203	0.408021
GCST90199634	Osteosarcoma	rs12499749	4	30325758	A	G	0.0455162	0.176873	0.0364889	1.25139e-06	0.0360108	-0.16759	0.718095
GCST90199634	Osteosarcoma	rs12901358	15	98630252	C	T	0.387751	0.070543	0.0157671	7.67443e-06	0.489926	0.0636867	0.706933
GCST90199634	Osteosarcoma	rs1330804	6	113238996	A	G	0.405292	-0.0735292	0.0164301	7.63159e-06	0.43644	-0.046196	0.788702
GCST90199634	Osteosarcoma	rs139663065	1	14402942	T	C	0.0148944	0.281865	0.0631701	8.11986e-06	0.00482054	-1.06921	0.411366
GCST90199634	Osteosarcoma	rs140233308	9	81810718	T	G	0.0116409	0.320974	0.0719087	8.05839e-06	0.00138673	-0.93537	0.730516
GCST90199634	Osteosarcoma	rs144429282	3	30096963	T	C	0.0119106	0.387083	0.0705729	4.13767e-08	0.0281183	0.335221	0.52098
GCST90199634	Osteosarcoma	rs1502069	13	86458070	T	C	0.764257	-0.0811985	0.0181157	7.38717e-06	0.736635	0.109154	0.571887
GCST90199634	Osteosarcoma	rs17533872	13	41641427	T	C	0.424131	0.0752854	0.0158196	1.94553e-06	0.378947	-0.194177	0.268584
GCST90199634	Osteosarcoma	rs3819547	14	72465045	C	G	0.0878938	-0.124927	0.0272675	4.61627e-06	0.0501954	0.00630504	0.987092
GCST90199634	Osteosarcoma	rs3885951	15	78533575	G	A	0.0990508	0.578606	0.0249628	7.46543e-119	0.0630444	0.7961	0.0219862
GCST90199634	Osteosarcoma	rs41322846	12	96510327	C	G	0.0998263	0.113555	0.0256097	9.24784e-06	0.0605073	0.261121	0.473325
GCST90199634	Osteosarcoma	rs55700529	1	17851418	A	G	0.0170546	0.292762	0.0593343	8.05186e-07	0.0219685	0.30634	0.595306
GCST90199634	Osteosarcoma	rs58374597	15	78417591	A	T	0.0158799	0.610277	0.0609732	1.39229e-23	0.0189847	-0.409414	0.523977
GCST90199634	Osteosarcoma	rs6495304	15	78508074	A	G	0.973048	0.266767	0.0475445	2.01281e-08	0.936027	0.224309	0.517254
GCST90199634	Osteosarcoma	rs661331	13	29933975	T	A	0.103335	0.112287	0.025189	8.28197e-06	0.150941	0.175046	0.461932
GCST90199634	Osteosarcoma	rs73248769	8	32271206	C	T	0.00837335	0.397814	0.0842519	2.33854e-06	0.0170239	0.869594	0.206275
GCST90199634	Osteosarcoma	rs73429419	8	138372606	T	C	0.150779	-0.0978899	0.0214524	5.03982e-06	0.127665	0.151325	0.553891
GCST90199634	Osteosarcoma	rs74582811	15	78966596	G	A	0.0289046	0.227003	0.0458676	7.45581e-07	0.0534222	0.638612	0.0917191
GCST90199634	Osteosarcoma	rs75233276	4	72366734	T	C	0.00972787	0.347685	0.0782868	8.94701e-06	0.00397669	0.00872926	0.994972
GCST90199634	Osteosarcoma	rs76751577	1	234308092	A	G	0.0116681	0.322064	0.0713328	6.333e-06	0.00613149	1.43948	0.177363
GCST90199634	Osteosarcoma	rs78818599	2	179875859	G	T	0.0250279	-0.215533	0.0487937	9.99777e-06	0.0514449	0.115083	0.764892
GCST90199634	Osteosarcoma	rs9341222	2	216664687	C	T	0.0234238	0.230094	0.0513898	7.55513e-06	0.0350694	-0.192513	0.685187
GCST90199634	Osteosarcoma	rs9559451	13	108973515	C	T	0.664775	-0.0752947	0.0165065	5.07846e-06	0.783156	0.00892637	0.965458
GCST90199634	Osteosarcoma	rs999856	10	14019697	A	G	0.0257376	-0.215444	0.0485076	8.93524e-06	0.0336942	-0.566198	0.223886
GCST90199712	Osteosarcoma	rs1112454	1	96139619	G	A	0.0755686	-0.127344	0.0286084	8.53686e-06	0.117241	0.404655	0.125589
GCST90199712	Osteosarcoma	rs113019952	7	97393411	C	G	0.0144866	0.293771	0.0626707	2.7651e-06	0.0100724	-1.00863	0.247665
GCST90199712	Osteosarcoma	rs115372546	1	104189295	T	G	0.0134102	-0.293144	0.0647681	6.00926e-06	0.048187	0.785205	0.0035946
GCST90199712	Osteosarcoma	rs117706414	16	77904506	A	G	0.0150818	0.301408	0.0614496	9.34417e-07	0.00670652	0.0103576	0.991943
GCST90199712	Osteosarcoma	rs12616476	2	76490429	G	A	0.293141	0.0788537	0.0165413	1.86901e-06	0.241989	-0.16381	0.406571
GCST90199712	Osteosarcoma	rs13168118	5	122322020	C	A	0.156261	-0.0963663	0.0204906	2.56434e-06	0.100209	0.147574	0.602306
GCST90199712	Osteosarcoma	rs140080167	8	65246758	T	G	0.0271191	-0.220911	0.0464445	1.97026e-06	0.0124411	0.236526	0.763915
GCST90199712	Osteosarcoma	rs145934755	3	8917069	C	A	0.0369356	-0.177073	0.0396422	7.94014e-06	0.0620574	-0.193772	0.585953
GCST90199712	Osteosarcoma	rs17427882	7	27186810	T	G	0.0142978	0.291915	0.0633237	4.02886e-06	0.0362298	0.181102	0.689215
GCST90199712	Osteosarcoma	rs2328895	6	25801855	T	C	0.555367	-0.101977	0.0150763	1.34154e-11	0.627717	-0.117189	0.505615
GCST90199712	Osteosarcoma	rs2334	7	141412006	G	T	0.319509	-0.0749056	0.016591	6.337e-06	0.431218	0.322411	0.0595923
GCST90199712	Osteosarcoma	rs56045372	6	150173371	A	C	0.0157952	-0.265006	0.0598698	9.58282e-06	0.0100287	1.73101	0.0484987
GCST90199712	Osteosarcoma	rs62087948	17	1379362	G	A	0.0679163	-0.135293	0.0299422	6.22891e-06	0.0405663	0.808465	0.0611181
GCST90199712	Osteosarcoma	rs7039675	9	2278436	T	C	0.862262	0.105252	0.0223436	2.4696e-06	0.876185	0.164778	0.527722
GCST90199712	Osteosarcoma	rs74965424	2	162976838	T	C	0.0260896	0.208477	0.0466312	7.79402e-06	0.0125485	-0.472499	0.529312
GCST90199712	Osteosarcoma	rs80195214	10	121787629	C	T	0.0280266	-0.208962	0.0457503	4.93679e-06	0.0127427	-0.430416	0.581065
GCST90199727	Osteosarcoma	rs113829571	4	89514822	G	C	0.0119062	-0.338685	0.0708526	1.7518e-06	0.00700898	-1.01275	0.318256
GCST90199727	Osteosarcoma	rs117109614	10	55978876	C	T	0.0142284	-0.297582	0.0644413	3.87694e-06	0.00431108	1.48112	0.0223548
GCST90199727	Osteosarcoma	rs11773889	7	36298980	T	C	0.2219	-0.0879343	0.0185402	2.10672e-06	0.139982	0.137677	0.58242
GCST90199727	Osteosarcoma	rs141595765	9	136249803	A	G	0.0225275	-0.225075	0.0509351	9.92229e-06	0.00677193	-1.01682	0.340852
GCST90199727	Osteosarcoma	rs147564030	8	28842915	A	G	0.0175043	0.258397	0.0582744	9.24353e-06	0.0328296	-0.799405	0.0953828
GCST90199727	Osteosarcoma	rs17659208	18	31333782	A	G	0.00991002	-0.345221	0.0765951	6.57234e-06	0.000929834	4.7728	0.0482903
GCST90199727	Osteosarcoma	rs225466	12	126009997	G	A	0.876966	-0.108114	0.0239914	6.5953e-06	0.860888	0.21037	0.390336
GCST90199727	Osteosarcoma	rs61916719	12	721129	T	C	0.596872	0.072573	0.0159545	5.39659e-06	0.565723	0.0334048	0.845681
GCST90199727	Osteosarcoma	rs673105	12	31260128	C	T	0.0770605	0.127238	0.0287788	9.8129e-06	0.113816	-0.194229	0.469601
GCST90199727	Osteosarcoma	rs72815030	6	6123386	G	A	0.0459321	0.170281	0.0366056	3.29116e-06	0.0553239	0.425007	0.250237
GCST90199727	Osteosarcoma	rs75872593	12	114002584	T	A	0.0265906	-0.214929	0.0475631	6.21835e-06	0.0245634	0.593326	0.297148
GCST90199727	Osteosarcoma	rs77692382	1	39941043	T	C	0.248808	0.155691	0.0177282	1.60456e-18	0.200588	-0.29166	0.173796
GCST90199727	Osteosarcoma	rs7785121	7	97353569	C	T	0.245808	-0.0812283	0.01759	3.87694e-06	0.167967	-0.0343667	0.881331
GCST90199727	Osteosarcoma	rs7840019	8	3617068	T	G	0.131669	-0.109591	0.022657	1.31847e-06	0.145381	0.00147845	0.995134
GCST90199727	Osteosarcoma	rs78720321	5	9952752	A	C	0.0481679	-0.16255	0.0355192	4.7306e-06	0.0150066	0.0348198	0.961813
GCST90199727	Osteosarcoma	rs860340	3	187171532	G	A	0.943074	-0.148723	0.0330368	6.73971e-06	0.902815	0.243629	0.404421
GCST90199761	Osteosarcoma	rs10491204	17	66621348	C	T	0.166583	-0.0903449	0.0196573	4.30664e-06	0.219546	-0.087883	0.667111
GCST90199761	Osteosarcoma	rs10842905	12	27329970	C	T	0.324238	-0.0735425	0.0156309	2.53943e-06	0.343723	-0.302349	0.0905607
GCST90199761	Osteosarcoma	rs10854220	20	40468778	C	G	0.220431	0.0789261	0.0176483	7.74317e-06	0.179177	-0.174428	0.432329
GCST90199761	Osteosarcoma	rs11065420	12	121068599	C	T	0.142257	-0.0925592	0.0207782	8.40368e-06	0.0757812	0.414342	0.20355
GCST90199761	Osteosarcoma	rs11606857	11	119745118	T	A	0.0225587	0.221719	0.0491894	6.56087e-06	0.019433	0.488601	0.426381
GCST90199761	Osteosarcoma	rs1171615	10	59709332	T	C	0.770401	0.10909	0.0176477	6.34882e-10	0.841302	0.536675	0.0200226
GCST90199761	Osteosarcoma	rs117911199	7	89981420	A	T	0.0563035	0.144841	0.0318382	5.383e-06	0.0539482	0.270455	0.480976
GCST90199761	Osteosarcoma	rs12812062	12	95656292	G	A	0.101063	-0.111906	0.0242669	3.99882e-06	0.0514251	-0.444968	0.256569
GCST90199761	Osteosarcoma	rs139007895	6	152671918	C	G	0.0144901	0.302878	0.0605047	5.5614e-07	0.00631208	0.0724665	0.945466
GCST90199761	Osteosarcoma	rs1421095	5	39355546	A	G	0.38147	0.076066	0.0150595	4.39432e-07	0.351924	0.177077	0.321185
GCST90199761	Osteosarcoma	rs143649509	4	29389392	C	T	0.0278748	-0.213947	0.0443443	1.40225e-06	0.0261619	-0.430977	0.420151
GCST90199761	Osteosarcoma	rs16836622	2	136779598	T	C	0.0619083	-0.140822	0.0302335	3.19559e-06	0.0424488	-0.164761	0.691482
GCST90199761	Osteosarcoma	rs17017528	2	79679897	C	A	0.33616	-0.0724645	0.0157257	4.06482e-06	0.349778	-0.0767846	0.66799
GCST90199761	Osteosarcoma	rs1997814	20	10666023	G	T	0.69392	0.0730064	0.0164288	8.83849e-06	0.71684	0.0677672	0.719545
GCST90199761	Osteosarcoma	rs208929	21	17428785	T	C	0.509517	-0.0694677	0.0147855	2.6224e-06	0.436109	0.0754642	0.660649
GCST90199761	Osteosarcoma	rs2555772	6	92476237	G	A	0.802899	-0.0894847	0.0183701	1.10914e-06	0.815181	-0.209379	0.343743
GCST90199761	Osteosarcoma	rs28657807	2	69069885	T	C	0.0989801	-0.110883	0.0244742	5.88181e-06	0.0770453	-0.0467502	0.884248
GCST90199761	Osteosarcoma	rs4468303	10	44754761	G	A	0.49925	0.0708498	0.01466	1.34575e-06	0.464418	0.228037	0.180658
GCST90199761	Osteosarcoma	rs4712424	6	19668440	T	C	0.69202	-0.074006	0.0161679	4.70944e-06	0.76082	-0.0147477	0.941694
GCST90199761	Osteosarcoma	rs4966025	15	98766313	A	G	0.706308	-0.0723473	0.0161652	7.62336e-06	0.727034	0.162828	0.392889
GCST90199761	Osteosarcoma	rs59758866	5	9546260	G	C	0.273504	0.0765903	0.0167913	5.08368e-06	0.213516	0.123964	0.552393
GCST90199761	Osteosarcoma	rs7028575	9	20430927	T	C	0.0272088	0.214994	0.0446048	1.43574e-06	0.03951	0.10076	0.821755
GCST90199761	Osteosarcoma	rs72763369	5	61751668	G	A	0.0532348	-0.161689	0.032374	5.90151e-07	0.0405381	-0.511444	0.229073
GCST90199761	Osteosarcoma	rs72765698	1	234510977	T	A	0.203824	0.089272	0.0189406	2.43793e-06	0.288682	0.0708607	0.709691
GCST90199761	Osteosarcoma	rs72892125	18	7480557	G	A	0.0137265	0.282753	0.0626031	6.2842e-06	0.00830257	-0.127183	0.892867
GCST90199761	Osteosarcoma	rs76160867	7	88169763	C	T	0.0211328	0.228068	0.0501209	5.35558e-06	0.0274627	0.570761	0.268713
GCST90199761	Osteosarcoma	rs78027022	4	39933698	C	T	0.0132064	-0.2869	0.063117	5.4799e-06	0.00729471	-1.01008	0.321095
GCST90199761	Osteosarcoma	rs79006389	4	27309773	A	T	0.112843	0.113524	0.0230603	8.52566e-07	0.121825	0.0147751	0.954695
GCST90199836	Osteosarcoma	rs10221859	2	205907101	C	T	0.562909	0.0696821	0.0156846	8.88389e-06	0.438272	-0.0435693	0.799321
GCST90199836	Osteosarcoma	rs10411606	19	11062453	A	G	0.989097	-0.334071	0.0750809	8.60763e-06	0.980383	0.253629	0.681274
GCST90199836	Osteosarcoma	rs10815617	9	7489047	C	T	0.503019	0.0719868	0.0153505	2.73833e-06	0.44302	0.0353673	0.837263
GCST90199836	Osteosarcoma	rs116522067	5	56626273	T	A	0.0148287	0.357575	0.0638554	2.14659e-08	0.0216667	-0.334322	0.576571
GCST90199836	Osteosarcoma	rs118054187	11	8639942	T	C	0.0576877	-0.145823	0.0329764	9.77752e-06	0.0869361	0.467476	0.121434
GCST90199836	Osteosarcoma	rs118097121	11	45946955	T	C	0.0137726	-0.303954	0.0662657	4.49886e-06	0.00143722	-1.02093	0.625976
GCST90199836	Osteosarcoma	rs1275842	14	69907405	A	G	0.897204	-0.117282	0.0256687	4.89934e-06	0.952272	0.552047	0.178318
GCST90199836	Osteosarcoma	rs144268538	11	3499666	A	C	0.119436	-0.111007	0.024035	3.8638e-06	0.111506	0.473278	0.0785344
GCST90199836	Osteosarcoma	rs17081656	18	69812279	A	C	0.0501757	0.157453	0.0350611	7.09536e-06	0.0155953	0.980616	0.16593
GCST90199836	Osteosarcoma	rs17127277	12	39929022	G	A	0.0374351	-0.193808	0.0407027	1.92109e-06	0.036781	1.01285	0.0253017
GCST90199836	Osteosarcoma	rs2741367	20	53020520	C	A	0.0877098	0.122588	0.0272198	6.68001e-06	0.0479431	-0.223678	0.582814
GCST90199836	Osteosarcoma	rs28501211	15	34709893	A	G	0.0888755	0.13124	0.0270869	1.26513e-06	0.0505354	-0.0514567	0.892261
GCST90199836	Osteosarcoma	rs34443661	7	45443361	T	C	0.0165883	0.262493	0.0591756	9.17125e-06	0.0226199	0.338435	0.560222
GCST90199836	Osteosarcoma	rs34630226	12	76708285	A	C	0.306064	-0.0777105	0.0168595	4.04007e-06	0.288533	0.0537902	0.774266
GCST90199836	Osteosarcoma	rs4747707	10	30380732	T	C	0.285285	0.0768256	0.0173889	9.95819e-06	0.319722	-0.152494	0.403099
GCST90199836	Osteosarcoma	rs539130	7	6091538	T	C	0.483279	0.0701505	0.0155672	6.59673e-06	0.366406	-0.154949	0.378899
GCST90199836	Osteosarcoma	rs6539197	12	105261954	T	C	0.582264	0.0704219	0.0157747	8.03539e-06	0.596247	0.161623	0.350562
GCST90199836	Osteosarcoma	rs670220	5	79070503	G	T	0.789531	-0.0954805	0.0189082	4.4252e-07	0.798362	-0.0835521	0.692869
GCST90199836	Osteosarcoma	rs7244846	18	66301038	T	C	0.502174	0.0702047	0.0155881	6.67728e-06	0.465561	-0.25181	0.140846
GCST90199836	Osteosarcoma	rs77538571	8	4149446	G	C	0.0330753	0.191322	0.0432859	9.87181e-06	0.00715867	-1.0041	0.314371
GCST90199836	Osteosarcoma	rs7964353	12	30039298	A	G	0.0131515	0.312188	0.0675513	3.80992e-06	0.0157507	0.350389	0.603081
GCST90199843	Osteosarcoma	rs12659954	5	28653397	C	T	0.115499	-0.159723	0.0331411	1.4393e-06	0.149604	-0.144072	0.546716
GCST90199843	Osteosarcoma	rs12771096	10	44705133	T	C	0.145374	0.136722	0.0299415	4.96368e-06	0.169163	-0.000734793	0.997411
GCST90199843	Osteosarcoma	rs146216027	8	59117439	C	T	0.036891	-0.255171	0.0557388	4.69494e-06	0.0150436	1.38157	0.0458828
GCST90199843	Osteosarcoma	rs147646039	6	105126479	G	A	0.0341045	-0.26937	0.0590486	5.07083e-06	0.0342758	0.332477	0.497773
GCST90199843	Osteosarcoma	rs1824248	18	33493858	C	A	0.0208333	-0.332066	0.0741967	7.62397e-06	0.0204925	0.148971	0.810999
GCST90199843	Osteosarcoma	rs1828884	4	90768699	A	T	0.257921	0.107165	0.023904	7.35614e-06	0.273476	-0.166681	0.380915
GCST90199843	Osteosarcoma	rs34012614	8	143331981	A	G	0.0487446	0.215819	0.048853	9.97518e-06	0.079826	-0.197424	0.527817
GCST90199843	Osteosarcoma	rs6791461	3	516833	T	C	0.0125765	-0.433803	0.0938604	3.80449e-06	0.00219548	2.47552	0.176527
GCST90199843	Osteosarcoma	rs72808733	2	46095021	A	G	0.182293	0.125198	0.0272407	4.30685e-06	0.218888	-0.00258668	0.990004
GCST90199843	Osteosarcoma	rs7519197	1	5790970	C	T	0.631682	-0.0993297	0.0219242	5.88149e-06	0.636902	0.204059	0.252751
GCST90199843	Osteosarcoma	rs76436807	6	157125091	A	G	0.0369575	-0.246214	0.0553673	8.71143e-06	0.0381494	0.560123	0.206602
GCST90199843	Osteosarcoma	rs76885083	10	6142379	C	G	0.0910954	0.165642	0.0366176	6.08059e-06	0.0944894	0.0510441	0.865139
GCST90199843	Osteosarcoma	rs8032949	15	46404456	A	G	0.556967	-0.103604	0.021763	1.93065e-06	0.508135	-0.00656223	0.969429
GCST90199843	Osteosarcoma	rs9370390	6	55149050	G	A	0.811045	0.130807	0.0266699	9.35777e-07	0.756275	-0.40621	0.0406004
GCST90199848	Osteosarcoma	rs117707954	12	12077284	A	G	0.0137255	-0.291288	0.0647992	6.94926e-06	0.0440163	-0.0525183	0.897814
GCST90199848	Osteosarcoma	rs12237170	9	4671659	G	C	0.127631	0.107324	0.022385	1.6311e-06	0.13404	0.0940504	0.70761
GCST90199848	Osteosarcoma	rs12251746	10	16849469	T	C	0.0545455	0.146712	0.0329468	8.46861e-06	0.071689	-0.0787762	0.813275
GCST90199848	Osteosarcoma	rs12861002	13	97766278	A	G	0.36206	-0.0751719	0.0158825	2.21236e-06	0.380238	-0.303693	0.0836142
GCST90199848	Osteosarcoma	rs13073708	3	59482628	G	A	0.165612	-0.0959288	0.0206165	3.27106e-06	0.237764	0.000961677	0.996138
GCST90199848	Osteosarcoma	rs13401099	2	228897167	C	A	0.0258084	-0.21552	0.0472668	5.124e-06	0.0262689	0.579929	0.262458
GCST90199848	Osteosarcoma	rs143145930	6	57136304	G	A	0.010279	-0.382306	0.0748747	3.29146e-07	0.0171785	-0.592906	0.359171
GCST90199848	Osteosarcoma	rs145709129	16	51158383	C	A	0.0129374	-0.307674	0.0671733	4.64287e-06	0.0109992	0.320368	0.697744
GCST90199848	Osteosarcoma	rs146510033	5	62297257	A	G	0.0171972	0.2665	0.0575897	3.6999e-06	0.00591357	-1.02692	0.352068
GCST90199848	Osteosarcoma	rs148466143	2	126904919	A	G	0.0229444	0.238854	0.0508989	2.69603e-06	0.0268073	0.0627098	0.908546
GCST90199848	Osteosarcoma	rs17806888	3	67365898	C	T	0.122379	0.249442	0.0226957	4.2355e-28	0.0605259	-0.673709	0.058653
GCST90199848	Osteosarcoma	rs1799822	1	53213557	G	A	0.228725	-0.0935582	0.0179031	1.73386e-07	0.137624	0.0713514	0.773033
GCST90199848	Osteosarcoma	rs1877477	1	42161609	C	T	0.102061	0.123998	0.0246985	5.15486e-07	0.117724	0.0296665	0.909378
GCST90199848	Osteosarcoma	rs2062541	16	16033378	A	G	0.611404	0.120633	0.0156965	1.52584e-14	0.546271	0.177097	0.295682
GCST90199848	Osteosarcoma	rs2282140	6	160073489	T	C	0.132859	-0.144503	0.0220526	5.65224e-11	0.11609	0.262802	0.318696
GCST90199848	Osteosarcoma	rs3814492	9	129110943	A	G	0.710781	0.211671	0.0164302	5.60764e-38	0.764869	0.0781659	0.697929
GCST90199848	Osteosarcoma	rs4422180	2	238959576	G	A	0.839035	0.0986096	0.0207771	2.0742e-06	0.834696	0.345724	0.130934
GCST90199848	Osteosarcoma	rs4775623	15	63116121	A	G	0.512212	-0.339543	0.0144974	2.60802e-121	0.484107	-0.357188	0.0165543
GCST90199848	Osteosarcoma	rs4912506	3	184392842	G	A	0.161172	-0.0943602	0.0209917	6.95305e-06	0.153102	-0.306567	0.198408
GCST90199848	Osteosarcoma	rs6015663	20	60144734	G	A	0.427522	0.0702869	0.0150806	3.15047e-06	0.43695	-0.0904934	0.599554
GCST90199848	Osteosarcoma	rs62437933	7	3730179	G	C	0.164338	0.0906409	0.0204715	9.52565e-06	0.116104	-0.0501652	0.850019
GCST90199848	Osteosarcoma	rs6664862	1	216659460	A	G	0.290391	0.0752314	0.0167558	7.1264e-06	0.314833	0.0596747	0.745302
GCST90199848	Osteosarcoma	rs71402061	16	83313776	G	A	0.12872	0.100479	0.0224753	7.79777e-06	0.143329	0.369635	0.127234
GCST90199848	Osteosarcoma	rs74991768	13	47961693	T	C	0.124253	-0.124351	0.0225523	3.50972e-08	0.0789383	0.207775	0.510319
GCST90199848	Osteosarcoma	rs76163561	15	63066379	C	T	0.0230432	-0.256924	0.049757	2.42269e-07	0.0151552	-0.541983	0.436655
GCST90199848	Osteosarcoma	rs77818755	18	62601442	T	C	0.0249723	0.215744	0.0484813	8.58516e-06	0.00663789	0.0955299	0.927475
GCST90199848	Osteosarcoma	rs78207279	10	27683690	A	G	0.0109106	-0.349274	0.0721851	1.30763e-06	0.0156354	-0.0633504	0.927552
GCST90199848	Osteosarcoma	rs9976902	21	25866856	T	C	0.256042	0.0877071	0.0172609	3.74936e-07	0.255008	-0.0152324	0.93773
GCST90199848	Osteosarcoma	rs999743	15	73822628	T	A	0.112546	-0.117665	0.0237258	7.07169e-07	0.135627	0.0849789	0.733885
GCST90199905	Osteosarcoma	rs114669007	5	11568348	T	C	0.0113636	-0.339585	0.0690764	8.82947e-07	0.0103711	0.511198	0.557291
GCST90199905	Osteosarcoma	rs12622835	2	145354711	T	G	0.198876	-0.0966888	0.0185115	1.7587e-07	0.182289	-0.0169015	0.938772
GCST90199905	Osteosarcoma	rs138312948	13	103861561	C	T	0.0159216	0.294978	0.0580135	3.68325e-07	0.0169707	0.218655	0.731922
GCST90199905	Osteosarcoma	rs138348359	3	23066266	C	A	0.01985	0.234028	0.0523957	7.94904e-06	0.0166316	-0.144152	0.827533
GCST90199905	Osteosarcoma	rs17275876	16	17180122	G	A	0.145163	-0.0925818	0.0207706	8.29814e-06	0.17535	0.266856	0.227229
GCST90199905	Osteosarcoma	rs2841648	6	43301441	A	C	0.591466	0.0781078	0.0147923	1.28964e-07	0.645531	-0.177215	0.317743
GCST90199905	Osteosarcoma	rs28929474	14	94378610	T	C	0.0177566	0.258656	0.0551124	2.68897e-06	0.0197734	-1.01309	0.110477
GCST90199905	Osteosarcoma	rs3019619	11	62039499	A	T	0.997035	-0.614354	0.136299	6.56299e-06	0.976729	-0.973145	0.00807254
GCST90199905	Osteosarcoma	rs34607912	7	67547095	A	G	0.028839	-0.201168	0.0439651	4.74797e-06	0.0234159	-0.695581	0.227103
GCST90199905	Osteosarcoma	rs3791977	2	217850122	A	G	0.38862	0.0795909	0.015364	2.21455e-07	0.429539	0.284396	0.0983105
GCST90199905	Osteosarcoma	rs4561743	21	41816456	C	G	0.01378	0.314268	0.0621174	4.20897e-07	0.0240977	-0.0785661	0.889105
GCST90199905	Osteosarcoma	rs4978863	9	109970735	A	G	0.492426	-0.0666001	0.0149897	8.86947e-06	0.428818	0.298065	0.0831649
GCST90199905	Osteosarcoma	rs55680923	4	131514556	G	A	0.303852	-0.07468	0.0158241	2.36572e-06	0.333454	-0.162564	0.369602
GCST90199905	Osteosarcoma	rs6064791	20	38627993	G	A	0.305535	-0.0704722	0.0157974	8.15721e-06	0.287395	0.110303	0.555994
GCST90199905	Osteosarcoma	rs6080971	20	18093988	T	C	0.198778	0.0821169	0.0184623	8.67447e-06	0.209977	0.0708616	0.735248
GCST90199905	Osteosarcoma	rs663845	5	38885938	G	T	0.328068	0.0713335	0.0156394	5.08759e-06	0.352209	0.0606644	0.732708
GCST90199905	Osteosarcoma	rs7158292	14	79724213	A	C	0.158089	-0.0995686	0.0205163	1.21524e-06	0.0863999	0.107979	0.723069
GCST90199905	Osteosarcoma	rs75773230	18	440746	C	T	0.0119077	0.301469	0.0671659	7.1749e-06	0.0126978	1.60985	0.0261541
GCST90199905	Osteosarcoma	rs77960952	3	15279227	A	C	0.132091	0.0961487	0.0212516	6.05963e-06	0.15192	-0.111245	0.639867
GCST90199905	Osteosarcoma	rs78408800	4	69101657	T	C	0.181729	-0.0936001	0.0190554	9.01538e-07	0.20152	-0.210214	0.320085
GCST90199905	Osteosarcoma	rs79307160	3	196405580	G	A	0.0119534	-0.333614	0.0675032	7.72464e-07	0.0287449	-0.470286	0.371924
GCST90199905	Osteosarcoma	rs79859863	14	31962379	T	C	0.130614	-0.0988422	0.0218802	6.25932e-06	0.158073	-0.147205	0.533122
GCST90199905	Osteosarcoma	rs79976614	2	4719897	G	A	0.0533469	0.146771	0.033098	9.23176e-06	0.044689	0.358958	0.397688
GCST90199905	Osteosarcoma	rs9532722	13	41102268	C	T	0.812956	-0.0848019	0.0189881	7.9672e-06	0.833941	0.141075	0.53901
GCST90199907	Osteosarcoma	rs10172635	2	47356825	A	G	0.817701	-0.092789	0.0195969	2.19188e-06	0.90274	-0.370134	0.196252
GCST90199907	Osteosarcoma	rs10794129	10	124493337	T	C	0.73699	-0.0799218	0.0174745	4.79371e-06	0.694253	0.248178	0.182005
GCST90199907	Osteosarcoma	rs115293060	5	111782611	C	T	0.00962241	-0.372699	0.0783154	1.94598e-06	0.024699	-0.145524	0.790002
GCST90199907	Osteosarcoma	rs11588066	1	165375280	A	G	0.109298	0.110864	0.0244442	5.74967e-06	0.080785	-0.294391	0.349964
GCST90199907	Osteosarcoma	rs115974689	2	146652442	G	A	0.0101384	-0.337271	0.0753128	7.52538e-06	0.00203384	2.98141	0.136752
GCST90199907	Osteosarcoma	rs11675668	2	240855364	A	G	0.196033	0.0851809	0.0192092	9.23412e-06	0.230174	0.319479	0.112208
GCST90199907	Osteosarcoma	rs117859338	15	53293970	G	T	0.0932255	-0.115978	0.0260486	8.49253e-06	0.108794	-0.136913	0.618835
GCST90199907	Osteosarcoma	rs13165157	5	176698490	C	G	0.108792	-0.108913	0.0243728	7.87296e-06	0.124439	0.2977	0.244748
GCST90199907	Osteosarcoma	rs1901074	11	26757206	G	T	0.0482843	0.165874	0.0353666	2.73043e-06	0.0729597	-0.310441	0.347695
GCST90199907	Osteosarcoma	rs283055	6	118324756	A	G	0.666749	0.0719275	0.0162206	9.23592e-06	0.591962	-0.225218	0.194282
GCST90199907	Osteosarcoma	rs2837269	21	39888016	G	A	0.333516	0.0720151	0.0160636	7.35608e-06	0.39282	0.0813781	0.640584
GCST90199907	Osteosarcoma	rs35991001	6	106046776	T	C	0.00949021	0.422181	0.0782647	6.88014e-08	0.0262327	-0.752196	0.161278
GCST90199907	Osteosarcoma	rs4950816	1	202030542	T	C	0.355545	0.0732546	0.0162855	6.85453e-06	0.407359	-0.0159527	0.92651
GCST90199907	Osteosarcoma	rs55836930	12	118980699	G	T	0.024656	0.219733	0.0488108	6.74066e-06	0.0197264	-0.234512	0.707213
GCST90199907	Osteosarcoma	rs62443125	6	121026309	C	T	0.0256395	0.219343	0.0479583	4.79363e-06	0.0278019	-0.25608	0.613392
GCST90199907	Osteosarcoma	rs6781890	3	23706692	A	G	0.0209824	0.23373	0.0527658	9.442e-06	0.0146674	-0.0221241	0.974773
GCST90199907	Osteosarcoma	rs74580354	11	23793447	C	T	0.0204873	0.240821	0.0538255	7.67341e-06	0.0429757	-0.59828	0.1576
GCST90199907	Osteosarcoma	rs80293484	3	193706282	T	C	0.07081	-0.141758	0.0297396	1.87315e-06	0.0971699	0.265552	0.351731
GCST90199907	Osteosarcoma	rs80315105	1	84665650	C	T	0.0207348	0.236455	0.0528936	7.80765e-06	0.00893975	-0.175618	0.847588
GCST90199907	Osteosarcoma	rs8098741	18	40928208	G	C	0.0804774	-0.130125	0.0278515	2.98111e-06	0.0958423	0.637773	0.0270838
GCST90199907	Osteosarcoma	rs9355993	6	162243975	G	A	0.0201237	-0.266292	0.0537709	7.33229e-07	0.0200305	0.805107	0.18348
GCST90199939	Osteosarcoma	rs10079318	5	147434869	A	G	0.532644	0.0672649	0.0152194	9.88501e-06	0.630315	-0.202181	0.251253
GCST90199939	Osteosarcoma	rs10235902	7	124392340	A	G	0.228986	0.0852549	0.0179588	2.06215e-06	0.243409	-0.00696061	0.971974
GCST90199939	Osteosarcoma	rs117651224	18	52059791	C	T	0.0917667	-0.117138	0.0260345	6.81691e-06	0.0493266	-0.115643	0.769393
GCST90199939	Osteosarcoma	rs117843098	20	51479053	A	G	0.0265175	-0.209815	0.0470247	8.12746e-06	0.0239392	-0.32988	0.573764
GCST90199939	Osteosarcoma	rs117849863	9	135740509	C	G	0.0122471	0.353429	0.0681744	2.16952e-07	0.00506938	-1.01634	0.401956
GCST90199939	Osteosarcoma	rs140497507	7	41374443	A	G	0.0104397	-0.359431	0.0734454	9.88826e-07	0.0197726	0.889174	0.0271706
GCST90199939	Osteosarcoma	rs1859800	7	22101002	T	C	0.478381	-0.0704661	0.0154409	5.02833e-06	0.508492	0.0935085	0.582393
GCST90199939	Osteosarcoma	rs1965724	19	53299089	A	G	0.182997	-0.093973	0.0196748	1.78535e-06	0.185859	-0.210379	0.341404
GCST90199939	Osteosarcoma	rs1996912	6	35011564	T	C	0.688942	-0.0741179	0.016233	4.97422e-06	0.741359	0.328021	0.0911969
GCST90199939	Osteosarcoma	rs2362301	7	48421039	C	T	0.857665	0.0976798	0.0218622	7.89668e-06	0.902074	-0.0852353	0.770073
GCST90199939	Osteosarcoma	rs356349	1	91005484	G	A	0.333067	0.076596	0.0160287	1.76456e-06	0.241655	-0.0236034	0.904969
GCST90199939	Osteosarcoma	rs4652774	1	183091683	G	A	0.0427772	-0.177074	0.0370748	1.78712e-06	0.0234801	0.197721	0.72243
GCST90199939	Osteosarcoma	rs4800204	18	25067306	T	C	0.570691	-0.0792728	0.015337	2.35669e-07	0.5169	0.103317	0.542966
GCST90199939	Osteosarcoma	rs56147715	13	45921958	G	A	0.0186472	0.257569	0.0558253	3.9529e-06	0.0217205	-0.665032	0.259817
GCST90199939	Osteosarcoma	rs60045856	6	32832068	G	T	0.107717	0.11693	0.0242141	1.37206e-06	0.0920128	-0.104467	0.716592
GCST90199939	Osteosarcoma	rs6706384	2	233398336	T	G	0.378627	-0.0785482	0.0154985	4.01769e-07	0.374971	0.0927275	0.596828
GCST90199939	Osteosarcoma	rs6939135	6	14351196	C	T	0.565427	0.0831497	0.0155395	8.75434e-08	0.5019	-0.0781066	0.646172
GCST90199939	Osteosarcoma	rs72976570	6	123426334	A	G	0.0406375	0.190587	0.0383117	6.53681e-07	0.0574524	-0.101709	0.78413
GCST90199939	Osteosarcoma	rs7375985	4	145368623	C	T	0.294998	0.0748993	0.016626	6.63879e-06	0.374451	0.0733522	0.675686
GCST90199939	Osteosarcoma	rs77076543	2	184905019	G	T	0.017212	0.257024	0.0577301	8.50066e-06	0.00530246	0.458213	0.705113
GCST90199939	Osteosarcoma	rs9677974	2	86296487	G	A	0.873804	-0.102149	0.0226217	6.31514e-06	0.833019	0.218187	0.338132
GCST90199942	Osteosarcoma	rs11002577	10	78486386	T	C	0.562757	0.078466	0.0160273	9.79205e-07	0.549806	0.0182726	0.914902
GCST90199942	Osteosarcoma	rs112604592	15	53888479	A	T	0.0205401	0.27227	0.0547188	6.49777e-07	0.00677108	0.179436	0.87133
GCST90199942	Osteosarcoma	rs113972961	18	23070562	A	G	0.0302819	0.230551	0.0458178	4.85612e-07	0.0221229	0.699886	0.221877
GCST90199942	Osteosarcoma	rs146245810	16	61570229	T	C	0.00577925	0.458731	0.103211	8.80555e-06	0.00293374	1.48388	0.349514
GCST90199942	Osteosarcoma	rs149020891	11	4762919	T	G	0.0141569	-0.30881	0.065883	2.76911e-06	0.00657594	0.178344	0.870042
GCST90199942	Osteosarcoma	rs150086251	16	87351769	A	G	0.0153709	0.283008	0.0633749	7.98422e-06	0.0150376	0.488337	0.490805
GCST90199942	Osteosarcoma	rs17116514	8	18058466	G	C	0.993217	-0.447382	0.0952649	2.6506e-06	0.968444	-0.145728	0.764582
GCST90199942	Osteosarcoma	rs2071248	5	178982855	T	C	0.372991	-0.0731217	0.0163318	7.56082e-06	0.345593	-0.0179719	0.920219
GCST90199942	Osteosarcoma	rs2293758	7	74216076	A	G	0.0530641	0.156057	0.0349011	7.77117e-06	0.0652927	-0.128443	0.709862
GCST90199942	Osteosarcoma	rs2802492	10	44056794	G	A	0.349366	0.0758868	0.0165922	4.79309e-06	0.406084	0.114884	0.508265
GCST90199942	Osteosarcoma	rs35638983	6	164015772	T	C	0.0395971	-0.180519	0.0399768	6.3139e-06	0.0157612	-1.05257	0.134614
GCST90199942	Osteosarcoma	rs545416469	3	125713401	T	C	0.0393886	0.22383	0.0401318	2.44179e-08	0.0253976	-0.151122	0.779378
GCST90199942	Osteosarcoma	rs62187416	2	234898454	A	G	0.0684512	-0.148453	0.0309021	1.55549e-06	0.0630548	-0.817237	0.0192655
GCST90199942	Osteosarcoma	rs73906946	21	44919225	T	C	0.192613	0.0919669	0.020093	4.71526e-06	0.255633	0.461635	0.0184489
GCST90199942	Osteosarcoma	rs74459597	13	73221683	A	G	0.0150095	0.295724	0.0642756	4.20725e-06	0.0112475	-0.37103	0.643354
GCST90199942	Osteosarcoma	rs75945806	17	39559547	T	G	0.00949728	0.361022	0.0801483	6.65534e-06	0.00267129	2.12214	0.229298
GCST90199942	Osteosarcoma	rs78394096	18	22137151	G	A	0.00909207	0.367867	0.0829019	9.10623e-06	0.0167257	-0.568887	0.400662
GCST90199942	Osteosarcoma	rs78795734	6	434787	T	C	0.0158308	-0.284103	0.0623954	5.28175e-06	0.0279731	-0.242061	0.636067
GCST90199942	Osteosarcoma	rs7906388	10	131990975	T	A	0.161654	0.0946065	0.0212456	8.46796e-06	0.17994	0.00396047	0.985761
GCST90199942	Osteosarcoma	rs79400061	14	62612402	C	T	0.0381431	0.207073	0.040306	2.78385e-07	0.033291	-0.615502	0.203979
GCST90199942	Osteosarcoma	rs79468174	4	151317100	G	A	0.0113953	0.323674	0.0729813	9.20629e-06	0.0323227	0.495066	0.287691
GCST90199942	Osteosarcoma	rs79603699	11	79887756	G	A	0.0147077	0.384832	0.0640372	1.86089e-09	0.0221623	0.295612	0.606571
GCST90199942	Osteosarcoma	rs79658408	2	6477966	A	G	0.0716276	-0.13932	0.0300484	3.543e-06	0.0357129	-0.827492	0.0761623
GCST90199986	Osteosarcoma	rs10852276	16	25028837	A	G	0.614292	-0.0812788	0.0178806	5.477e-06	0.638594	0.0394831	0.82297
GCST90199986	Osteosarcoma	rs112575821	7	45352517	A	C	0.0541649	0.223814	0.0369964	1.45198e-09	0.0557891	-0.560903	0.132825
GCST90199986	Osteosarcoma	rs117593490	18	59799303	G	A	0.00802371	0.421004	0.0927137	5.60118e-06	0.00568952	-1.09576	0.351362
GCST90199986	Osteosarcoma	rs12186252	4	6113667	T	C	0.286409	0.108159	0.0190248	1.3068e-08	0.258983	0.366528	0.061495
GCST90199986	Osteosarcoma	rs12810283	12	116617643	T	C	0.376761	0.086989	0.0172332	4.47039e-07	0.363394	-0.244964	0.167094
GCST90199986	Osteosarcoma	rs1281340	1	182146652	G	A	0.378049	0.0778324	0.0170941	5.28404e-06	0.375186	-0.215455	0.222932
GCST90199986	Osteosarcoma	rs138352364	8	8447099	T	C	0.0152059	0.317615	0.068805	3.9091e-06	0.0333882	-0.662955	0.170448
GCST90199986	Osteosarcoma	rs144776699	15	31362896	A	G	0.0100229	0.407097	0.0842076	1.33518e-06	0.0310506	-0.317041	0.526033
GCST90199986	Osteosarcoma	rs149162439	16	53778505	A	C	0.00717669	0.439827	0.0993743	9.60111e-06	0.020795	-0.330255	0.580552
GCST90199986	Osteosarcoma	rs16947506	17	13275120	C	T	0.178333	0.0980642	0.0217039	6.23465e-06	0.137229	-0.482058	0.0532145
GCST90199986	Osteosarcoma	rs17000654	21	25062189	C	A	0.0124108	-0.344374	0.0748531	4.21152e-06	0.0312015	0.752292	0.0251704
GCST90199986	Osteosarcoma	rs17095486	10	116969056	C	T	0.0642989	0.152549	0.0339107	6.84158e-06	0.0300027	-0.0145923	0.976866
GCST90199986	Osteosarcoma	rs35918260	11	33890183	C	T	0.249356	-0.0888242	0.0195205	5.35678e-06	0.241309	0.0033586	0.986573
GCST90199986	Osteosarcoma	rs426015	15	90826626	C	G	0.707365	-0.0825599	0.0185486	8.54712e-06	0.748352	-0.238254	0.22524
GCST90199986	Osteosarcoma	rs4501085	3	43824268	A	G	0.856537	-0.107446	0.023899	6.92961e-06	0.912609	0.463239	0.124152
GCST90199986	Osteosarcoma	rs495539	20	49493038	T	G	0.0163074	-0.295333	0.0655511	6.62537e-06	0.00401248	-1.00946	0.467549
GCST90199986	Osteosarcoma	rs61994770	14	32027832	C	T	0.0633953	0.155348	0.0343537	6.12514e-06	0.101009	-0.239958	0.399441
GCST90199986	Osteosarcoma	rs62019204	15	87953651	C	G	0.209378	-0.097821	0.0206612	2.19564e-06	0.162551	-0.10297	0.656646
GCST90199986	Osteosarcoma	rs72666215	8	97218476	C	A	0.0658708	-0.16442	0.0340451	1.36892e-06	0.060418	0.236045	0.506157
GCST90199986	Osteosarcoma	rs72968122	11	73193351	T	C	0.159847	0.111665	0.022658	8.29618e-07	0.0925793	-0.180308	0.539709
GCST90199986	Osteosarcoma	rs7562228	2	212304465	G	A	0.707205	0.0830744	0.0181656	4.8039e-06	0.723592	-0.276902	0.143517
GCST90199986	Osteosarcoma	rs7604263	2	19518007	T	C	0.188769	0.0952864	0.0213608	8.16477e-06	0.202315	-0.105649	0.621244
GCST90199986	Osteosarcoma	rs79633882	20	17509543	A	G	0.0194953	0.268435	0.0604593	8.99875e-06	0.0292292	-0.268965	0.591939
GCST90199989	Osteosarcoma	rs114498966	9	135690142	A	G	0.0120304	0.337183	0.0744873	5.99056e-06	0.00160858	-1.02613	0.650862
GCST90199989	Osteosarcoma	rs115142749	1	179793499	T	C	0.0281789	0.228797	0.0496006	3.97294e-06	0.0403467	0.788367	0.065441
GCST90199989	Osteosarcoma	rs11620035	13	72718536	T	C	0.175247	-0.0986285	0.021579	4.86387e-06	0.190677	-0.0782477	0.717105
GCST90199989	Osteosarcoma	rs118170120	18	32239808	G	A	0.0115725	0.371315	0.0766811	1.28327e-06	0.0374031	0.428125	0.34878
GCST90199989	Osteosarcoma	rs12483993	22	39624171	C	T	0.019795	0.260573	0.0585254	8.49541e-06	0.0233082	0.552217	0.323177
GCST90199989	Osteosarcoma	rs12706595	7	124369604	G	A	0.226251	0.0872905	0.0195262	7.80614e-06	0.243139	-0.0166618	0.933006
GCST90199989	Osteosarcoma	rs2532924	6	30964905	C	T	0.57148	0.0773829	0.0164999	2.73336e-06	0.572902	0.095255	0.578974
GCST90199989	Osteosarcoma	rs4482235	15	35152511	C	T	0.725748	0.0877776	0.0184951	2.07488e-06	0.722928	0.306373	0.108133
GCST90199989	Osteosarcoma	rs72844398	2	137240750	G	A	0.356516	0.0759554	0.017138	9.3371e-06	0.373033	0.284622	0.1062
GCST90199989	Osteosarcoma	rs73126344	7	56091998	T	C	0.144457	0.106815	0.0231404	3.91263e-06	0.11679	-0.570467	0.0319168
GCST90199989	Osteosarcoma	rs772448	2	7704928	G	A	0.812908	0.0970606	0.0214819	6.23541e-06	0.817777	0.0381512	0.863525
GCST90199989	Osteosarcoma	rs7791207	7	78055053	G	T	0.148029	0.1121	0.0229498	1.03641e-06	0.239911	0.170823	0.394809
GCST90199989	Osteosarcoma	rs79739049	16	17008878	T	G	0.0404722	0.189743	0.0413165	4.38122e-06	0.0454536	0.314494	0.443872
GCST90199989	Osteosarcoma	rs9967824	2	107075110	A	T	0.198365	0.0989055	0.0204348	1.2981e-06	0.140224	0.0338081	0.890513
GCST90200046	Osteosarcoma	rs11099675	4	148063953	C	T	0.74805	-0.0907877	0.0172449	1.40484e-07	0.760636	0.138977	0.480802
GCST90200046	Osteosarcoma	rs112035391	3	94758670	A	G	0.0414284	-0.20031	0.0376815	1.0615e-07	0.0151915	0.158129	0.825325
GCST90200046	Osteosarcoma	rs113027086	11	95414335	T	C	0.0110923	-0.334151	0.0712105	2.69959e-06	0.0103638	1.22215	0.156938
GCST90200046	Osteosarcoma	rs114902735	2	154852221	T	G	0.0229202	-0.2258	0.0500246	6.36845e-06	0.00842642	-0.100969	0.916659
GCST90200046	Osteosarcoma	rs115372546	1	104189295	T	G	0.0133706	-0.340735	0.0641814	1.10271e-07	0.048187	0.785205	0.0035946
GCST90200046	Osteosarcoma	rs116206127	1	211721640	C	T	0.0290527	0.205823	0.0442067	3.22518e-06	0.0506173	-0.458523	0.239658
GCST90200046	Osteosarcoma	rs11628713	14	73255067	T	C	0.179139	0.0922729	0.019354	1.86393e-06	0.160217	-0.483005	0.0367875
GCST90200046	Osteosarcoma	rs13135538	4	160798072	C	G	0.208174	0.0829049	0.0184714	7.18005e-06	0.197471	-0.262743	0.217885
GCST90200046	Osteosarcoma	rs13258132	8	3399291	A	G	0.108324	0.114467	0.0241445	2.12742e-06	0.0503643	-0.601152	0.125725
GCST90200046	Osteosarcoma	rs142800334	20	59253316	A	G	0.0129688	0.313539	0.0658133	1.89727e-06	0.0343683	-0.364045	0.438095
GCST90200046	Osteosarcoma	rs1473423	12	21563164	C	T	0.758029	-0.0849141	0.0173812	1.03223e-06	0.788102	-0.0190523	0.927565
GCST90200046	Osteosarcoma	rs17145750	7	73612048	T	C	0.154378	-0.108668	0.0205271	1.19746e-07	0.148374	0.146696	0.540252
GCST90200046	Osteosarcoma	rs174546	11	61802358	T	C	0.338303	-0.247473	0.0154875	1.79325e-57	0.414357	0.158391	0.359302
GCST90200046	Osteosarcoma	rs189178284	10	121012456	G	A	0.0141371	0.282796	0.0633065	7.92874e-06	0.0188195	0.390995	0.532401
GCST90200046	Osteosarcoma	rs193111029	3	23788721	C	T	0.0102536	0.334028	0.0740454	6.44832e-06	0.0052054	-1.01977	0.398229
GCST90200046	Osteosarcoma	rs3108975	2	129608160	G	A	0.0859888	-0.128045	0.0266148	1.50142e-06	0.0853654	0.0245042	0.936225
GCST90200046	Osteosarcoma	rs35937064	2	5543873	T	A	0.0547251	-0.151291	0.0333696	5.79287e-06	0.0481919	-0.697821	0.086457
GCST90200046	Osteosarcoma	rs3763236	6	42934770	C	T	0.504003	0.0805874	0.0148131	5.31997e-08	0.413438	0.188367	0.277573
GCST90200046	Osteosarcoma	rs56045372	6	150173371	A	C	0.0158201	-0.26771	0.0592252	6.17768e-06	0.0100287	1.73101	0.0484987
GCST90200046	Osteosarcoma	rs569351230	2	79107127	T	C	0.0316225	0.19346	0.0424716	5.23729e-06	0.0563704	-0.514182	0.162054
GCST90200046	Osteosarcoma	rs6661669	1	62720298	C	T	0.600785	0.0715773	0.0151244	2.21692e-06	0.632012	-0.109174	0.537193
GCST90200046	Osteosarcoma	rs6734073	2	64199250	C	A	0.351669	0.0703797	0.0155681	6.16162e-06	0.368746	0.00406819	0.981583
GCST90200046	Osteosarcoma	rs7146861	14	20493533	G	A	0.0100618	0.335989	0.0746974	6.85945e-06	0.012066	-0.41301	0.593875
GCST90200046	Osteosarcoma	rs71516748	8	124529940	G	A	0.212613	0.0939041	0.018328	2.99844e-07	0.267311	0.0595818	0.756627
GCST90200046	Osteosarcoma	rs750546	17	17536144	T	C	0.536383	-0.0883803	0.0149412	3.3148e-09	0.49285	-0.018593	0.912401
GCST90200046	Osteosarcoma	rs78319869	1	86061593	C	T	0.0212198	-0.234212	0.0511292	4.63249e-06	0.0532287	-0.0354264	0.9263
GCST90200046	Osteosarcoma	rs9379992	6	10984097	A	G	0.430426	-0.136946	0.0148725	3.32269e-20	0.468171	0.0827288	0.626314
GCST90200136	Osteosarcoma	rs102275	11	61790331	C	T	0.345907	-0.0736936	0.0158033	3.11384e-06	0.416425	0.209	0.226111
GCST90200136	Osteosarcoma	rs10243781	7	905237	A	G	0.114094	0.111539	0.0247189	6.41324e-06	0.156366	0.0965962	0.685561
GCST90200136	Osteosarcoma	rs1056438	1	53214206	C	T	0.317064	-0.114753	0.0161506	1.20168e-12	0.389374	0.088853	0.611328
GCST90200136	Osteosarcoma	rs11070559	15	46959592	A	G	0.68912	0.0771667	0.0163005	2.20111e-06	0.651434	-0.100848	0.571879
GCST90200136	Osteosarcoma	rs112062465	16	88888983	A	G	0.00968875	-0.34676	0.0770467	6.77463e-06	0.0137527	-1.00771	0.179323
GCST90200136	Osteosarcoma	rs11242109	5	132341354	T	G	0.477149	-0.133706	0.0150117	5.25146e-19	0.343718	0.0264564	0.882393
GCST90200136	Osteosarcoma	rs11244061	9	133278537	T	C	0.118871	-0.121152	0.0230778	1.52319e-07	0.104216	-0.189945	0.494182
GCST90200136	Osteosarcoma	rs112549564	11	68631341	T	C	0.109164	0.291343	0.0238196	2.11734e-34	0.0848542	-0.23149	0.446656
GCST90200136	Osteosarcoma	rs12210538	6	110438805	G	A	0.238909	-0.24632	0.0173304	7.5903e-46	0.1616	0.520702	0.0244546
GCST90200136	Osteosarcoma	rs12230719	12	98848598	A	G	0.0177378	-0.26221	0.057301	4.7393e-06	0.056953	0.126227	0.733199
GCST90200136	Osteosarcoma	rs13267782	8	86469658	T	G	0.266436	0.185867	0.0166699	7.16897e-29	0.260807	-0.329977	0.0889344
GCST90200136	Osteosarcoma	rs138945176	2	45520796	T	C	0.01702	0.263297	0.0577312	5.09715e-06	0.0466563	-0.36816	0.369148
GCST90200136	Osteosarcoma	rs146873857	11	11279046	A	G	0.0352755	-0.1927	0.0406651	2.15087e-06	0.0438522	-0.179337	0.666428
GCST90200136	Osteosarcoma	rs146918056	4	54500596	T	G	0.00473934	-0.497743	0.109794	5.80322e-06	0.0018744	-1.04174	0.611943
GCST90200136	Osteosarcoma	rs148813381	11	68352093	T	C	0.0187075	-0.245995	0.054949	7.57747e-06	0.00847754	-0.994084	0.30973
GCST90200136	Osteosarcoma	rs2243874	1	61291352	G	A	0.79232	0.0829676	0.0185448	7.6808e-06	0.79531	-0.368228	0.0805638
GCST90200136	Osteosarcoma	rs2294866	6	53288916	A	C	0.294631	0.0909689	0.0164084	2.9555e-08	0.23818	-0.114675	0.567468
GCST90200136	Osteosarcoma	rs2988567	9	133025312	A	G	0.324832	-0.0729368	0.0159491	4.80584e-06	0.333036	-0.31297	0.0829736
GCST90200136	Osteosarcoma	rs3115667	6	31675622	C	T	0.726926	-0.0858088	0.0169064	3.86418e-07	0.796098	-0.0783863	0.708809
GCST90200136	Osteosarcoma	rs34687040	12	130429956	C	T	0.187323	0.0867638	0.0194526	8.18621e-06	0.244372	-0.0578519	0.771804
GCST90200136	Osteosarcoma	rs3745647	19	12891570	C	T	0.0367923	0.174778	0.039522	9.76571e-06	0.0149493	0.919578	0.189178
GCST90200136	Osteosarcoma	rs4629389	4	144284093	C	T	0.54824	0.0663664	0.0149643	9.20755e-06	0.567939	-0.0351103	0.8376
GCST90200136	Osteosarcoma	rs4726923	7	148113930	T	C	0.283685	-0.0760952	0.0165597	4.32307e-06	0.371889	0.178783	0.308492
GCST90200136	Osteosarcoma	rs58368959	20	59106150	G	T	0.060211	-0.145062	0.0313851	3.8005e-06	0.0458829	0.0522386	0.897448
GCST90200136	Osteosarcoma	rs62318132	4	132431359	T	C	0.0328405	-0.195368	0.0422214	3.7059e-06	0.00724861	-1.01126	0.322681
GCST90200136	Osteosarcoma	rs74071929	1	43526440	A	T	0.00742635	-0.723712	0.0877781	1.65446e-16	0.0225414	0.676626	0.243927
GCST90200136	Osteosarcoma	rs75202638	11	68442953	T	C	0.146876	-0.127223	0.0213926	2.73021e-09	0.0678478	0.163676	0.625857
GCST90200136	Osteosarcoma	rs78467981	10	90376055	C	T	0.112366	0.109413	0.02377	4.16465e-06	0.0720219	-0.322661	0.32426
GCST90200136	Osteosarcoma	rs79642742	3	50438392	C	G	0.0300146	0.207974	0.0435342	1.77705e-06	0.0330314	-0.552982	0.256321
GCST90200136	Osteosarcoma	rs902039	1	164796329	G	T	0.660429	0.0769993	0.0160949	1.71774e-06	0.617404	-0.349849	0.0466917
GCST90200141	Osteosarcoma	rs10042017	5	105168678	T	A	0.197951	0.105087	0.021329	8.35116e-07	0.18745	0.410497	0.0588586
GCST90200141	Osteosarcoma	rs10224999	7	148998888	A	C	0.669749	0.0834602	0.0184293	5.93598e-06	0.668419	-0.11932	0.505557
GCST90200141	Osteosarcoma	rs116923340	8	62363004	G	T	0.0275299	0.238806	0.0521886	4.74357e-06	0.0168126	-0.576529	0.387412
GCST90200141	Osteosarcoma	rs117092865	9	108748119	A	G	0.0419957	0.192002	0.0428732	7.52129e-06	0.0238183	0.211405	0.706225
GCST90200141	Osteosarcoma	rs117314683	14	87810040	A	G	0.089012	0.140305	0.0300683	3.06815e-06	0.082515	-0.014566	0.962688
GCST90200141	Osteosarcoma	rs12429969	13	41545706	C	T	0.0769638	-0.156364	0.0319081	9.56096e-07	0.127646	-0.119138	0.64134
GCST90200141	Osteosarcoma	rs12660664	6	53694529	A	G	0.364552	-0.0834235	0.0180563	3.83374e-06	0.292533	0.300692	0.109882
GCST90200141	Osteosarcoma	rs140190426	9	98261423	T	C	0.00735406	0.447875	0.100443	8.23366e-06	0.00132048	-1.02068	0.662558
GCST90200141	Osteosarcoma	rs140618621	9	23069595	T	C	0.0267315	0.240676	0.0533156	6.35623e-06	0.0249026	-0.0979933	0.858012
GCST90200141	Osteosarcoma	rs144094744	7	155666196	G	A	0.010223	0.430093	0.0863223	6.27984e-07	0.0101642	-0.184107	0.838376
GCST90200141	Osteosarcoma	rs144833888	21	44076727	T	G	0.0112489	-0.362815	0.0807973	7.10784e-06	0.0183695	0.114381	0.858901
GCST90200141	Osteosarcoma	rs145129354	12	38155052	A	G	0.0113671	0.35635	0.0794907	7.36275e-06	0.0035905	1.14629	0.458555
GCST90200141	Osteosarcoma	rs148049960	10	112364837	C	T	0.00788237	-0.443703	0.097048	4.83102e-06	0.00992667	-0.227732	0.795593
GCST90200141	Osteosarcoma	rs17446308	20	8718872	C	T	0.178601	-0.109562	0.0233677	2.7507e-06	0.216967	-0.0722585	0.726633
GCST90200141	Osteosarcoma	rs1808919	17	68820724	A	G	0.74732	0.0893625	0.0201714	9.41685e-06	0.761564	-0.311818	0.118412
GCST90200141	Osteosarcoma	rs223661	2	31791920	A	G	0.462853	-0.0777133	0.0172593	6.7101e-06	0.525581	0.118487	0.485111
GCST90200141	Osteosarcoma	rs2433640	12	22905981	G	A	0.380952	0.089537	0.0176783	4.08841e-07	0.379588	0.194947	0.266384
GCST90200141	Osteosarcoma	rs2621447	4	95347569	A	C	0.374309	0.0783191	0.0177046	9.70436e-06	0.337096	-0.0146	0.935438
GCST90200141	Osteosarcoma	rs34191913	3	175862513	G	T	0.106327	0.131571	0.0278694	2.34711e-06	0.0755109	-0.555324	0.0907068
GCST90200141	Osteosarcoma	rs35162819	4	168006685	A	G	0.0631547	-0.16434	0.0353724	3.38457e-06	0.0551844	0.190839	0.608029
GCST90200141	Osteosarcoma	rs358241	4	22805614	G	A	0.855461	-0.11363	0.0249598	5.30038e-06	0.839409	0.00202031	0.993043
GCST90200141	Osteosarcoma	rs4554693	1	4724790	T	C	0.0337241	-0.230948	0.0473881	1.09618e-06	0.0654025	0.783527	0.0213142
GCST90200141	Osteosarcoma	rs4759712	12	130527039	C	T	0.499235	0.0767364	0.0171296	7.47284e-06	0.538202	0.0318014	0.852188
GCST90200141	Osteosarcoma	rs57546471	3	32844944	G	T	0.468214	0.0799549	0.0173557	4.08845e-06	0.377415	-0.0406186	0.816742
GCST90200141	Osteosarcoma	rs7423317	2	126968192	A	G	0.929446	-0.153349	0.0336912	5.32338e-06	0.859608	0.453599	0.0620855
GCST90200141	Osteosarcoma	rs74707563	15	37119439	C	T	0.043861	-0.186641	0.0420726	9.15789e-06	0.0393921	0.667716	0.126716
GCST90200141	Osteosarcoma	rs7572513	2	235918447	C	T	0.357607	0.0864458	0.0179691	1.50318e-06	0.427788	-0.0193511	0.909978
GCST90200141	Osteosarcoma	rs7576413	2	105924350	T	C	0.0941588	-0.138203	0.0294038	2.59936e-06	0.0753065	0.177307	0.586846
GCST90200141	Osteosarcoma	rs79325776	3	69365044	G	A	0.0218227	0.271049	0.0587174	3.90907e-06	0.0267021	-0.485811	0.351755
GCST90200231	Osteosarcoma	rs10125565	9	109593113	T	G	0.513407	0.0734745	0.0160062	4.42454e-06	0.486625	-0.0292276	0.864187
GCST90200231	Osteosarcoma	rs10425975	19	47881378	A	G	0.835107	0.227308	0.0210856	4.26735e-27	0.819944	0.333489	0.132324
GCST90200231	Osteosarcoma	rs10490168	2	50908336	T	C	0.319769	0.0774179	0.0167127	3.61663e-06	0.356564	-0.262743	0.141411
GCST90200231	Osteosarcoma	rs11045856	12	21197755	G	T	0.238262	-0.190211	0.0179776	3.67171e-26	0.17282	-0.118939	0.599987
GCST90200231	Osteosarcoma	rs113391104	10	6156417	T	A	0.0753978	0.144942	0.029814	1.16476e-06	0.0306341	-0.299166	0.551138
GCST90200231	Osteosarcoma	rs113513789	10	99849162	A	G	0.057868	-0.167393	0.0335443	6.03093e-07	0.0244151	-0.42908	0.431725
GCST90200231	Osteosarcoma	rs11568993	4	109976159	T	C	0.0862267	0.139496	0.0279125	5.80414e-07	0.0611586	0.0864562	0.809151
GCST90200231	Osteosarcoma	rs117473478	14	49241948	T	C	0.0506329	0.182396	0.0352449	2.27779e-07	0.0299191	0.68499	0.176227
GCST90200231	Osteosarcoma	rs13117121	4	159857461	G	A	0.145548	0.106881	0.0230516	3.54181e-06	0.222639	0.286522	0.168027
GCST90200231	Osteosarcoma	rs145760339	1	220888757	C	T	0.0250318	-0.221873	0.0499062	8.75618e-06	0.0389002	-0.0978482	0.822094
GCST90200231	Osteosarcoma	rs148390366	10	54881197	T	C	0.00834927	-0.398925	0.0857485	3.28295e-06	0.00388583	1.02002	0.476803
GCST90200231	Osteosarcoma	rs149078234	20	17443418	G	A	0.00961538	-0.383545	0.0805845	1.94033e-06	0.0111514	-0.40024	0.616973
GCST90200231	Osteosarcoma	rs1705268	9	91179983	C	A	0.766937	-0.085515	0.0186019	4.28362e-06	0.711388	-0.313515	0.0941564
GCST90200231	Osteosarcoma	rs1892853	21	22309388	G	T	0.742532	0.0823882	0.0178473	3.90692e-06	0.741483	0.10414	0.591853
GCST90200231	Osteosarcoma	rs189669637	1	97318627	C	T	0.011761	-0.327511	0.0725735	6.39717e-06	0.00847692	0.748455	0.426723
GCST90200231	Osteosarcoma	rs2348060	6	113290863	C	T	0.359435	0.0725859	0.016201	7.4525e-06	0.305582	0.439216	0.0171973
GCST90200231	Osteosarcoma	rs2417966	12	21190295	G	C	0.248883	0.122852	0.0180079	8.97304e-12	0.337423	0.220969	0.221002
GCST90200231	Osteosarcoma	rs4530839	6	67781475	C	T	0.243705	-0.0874685	0.018271	1.69058e-06	0.215054	-0.0337826	0.870516
GCST90200231	Osteosarcoma	rs62086494	18	4228261	T	A	0.0550446	0.159898	0.0349595	4.78931e-06	0.0484927	-0.392486	0.319439
GCST90200231	Osteosarcoma	rs62278676	3	161916453	G	C	0.0598925	-0.154701	0.0329125	2.59686e-06	0.0569419	-0.398603	0.274013
GCST90200231	Osteosarcoma	rs73169705	13	35253023	A	G	0.0226437	-0.251932	0.0523552	1.49444e-06	0.0228272	-0.580313	0.322036
GCST90200231	Osteosarcoma	rs75563915	17	66072134	C	A	0.0289426	-0.242385	0.0466354	2.02059e-07	0.0628247	-0.459076	0.196158
GCST90200231	Osteosarcoma	rs79244624	17	50044512	G	A	0.0628412	-0.145781	0.0325937	7.72504e-06	0.0460454	-0.0302062	0.940918
GCST90200305	Osteosarcoma	rs10022462	4	88322666	T	C	0.448686	-0.122581	0.0156743	5.26012e-15	0.415895	0.0672879	0.696829
GCST90200305	Osteosarcoma	rs111586617	4	123771043	A	G	0.0607386	-0.147973	0.0324829	5.22817e-06	0.12971	0.273807	0.284131
GCST90200305	Osteosarcoma	rs112083174	20	15484782	A	T	0.0262549	0.220665	0.0483061	4.9225e-06	0.02079	-0.554178	0.36272
GCST90200305	Osteosarcoma	rs112662446	8	25935059	A	G	0.0204283	-0.246427	0.0554218	8.73251e-06	0.0167566	-0.129561	0.847818
GCST90200305	Osteosarcoma	rs113615864	22	26539641	T	C	0.0255065	0.24785	0.049091	4.44626e-07	0.0206501	0.0334311	0.955818
GCST90200305	Osteosarcoma	rs12978178	19	57824486	T	C	0.161382	0.0951259	0.0214511	9.22679e-06	0.108325	-0.117551	0.672682
GCST90200305	Osteosarcoma	rs146428387	5	88807504	C	G	0.0263799	-0.215213	0.0486676	9.77405e-06	0.0284266	0.743327	0.140761
GCST90200305	Osteosarcoma	rs148126430	14	84444026	A	G	0.00984683	-0.350572	0.0784769	7.925e-06	0.000736867	-1.14624	0.743623
GCST90200305	Osteosarcoma	rs1535465	14	100426616	A	G	0.489744	0.068939	0.0155717	9.54599e-06	0.439935	-0.175857	0.302513
GCST90200305	Osteosarcoma	rs17111008	5	150195230	A	C	0.0702934	-0.135094	0.0303622	8.61095e-06	0.0387589	-0.0315377	0.944122
GCST90200305	Osteosarcoma	rs17684887	15	39214140	C	T	0.0241074	0.224437	0.0507953	9.9403e-06	0.00760963	-1.01076	0.303727
GCST90200305	Osteosarcoma	rs181042710	1	79513392	T	G	0.0176312	-0.285748	0.0591572	1.36318e-06	0.00707971	0.120183	0.910577
GCST90200305	Osteosarcoma	rs188659719	7	107649116	A	G	0.693139	0.0788247	0.0174871	6.55665e-06	0.714643	-0.0056651	0.97611
GCST90200305	Osteosarcoma	rs2160387	2	64993776	C	T	0.430517	0.165412	0.0154725	1.12461e-26	0.416572	-0.156121	0.364377
GCST90200305	Osteosarcoma	rs3762577	2	11611135	T	G	0.243715	0.087157	0.0183391	2.00899e-06	0.237675	-0.222024	0.270174
GCST90200305	Osteosarcoma	rs59268213	15	37660977	C	T	0.381768	0.0790239	0.0163589	1.36104e-06	0.395732	0.0372473	0.83002
GCST90200305	Osteosarcoma	rs6782881	3	157621936	T	G	0.0465607	0.165314	0.03693	7.59094e-06	0.0347713	-0.462303	0.317302
GCST90200305	Osteosarcoma	rs7302925	12	56467674	G	A	0.788179	-0.0953616	0.0188826	4.41236e-07	0.810815	0.0467084	0.829836
GCST90200305	Osteosarcoma	rs7665697	4	7136266	T	C	0.263517	0.08062	0.0177959	5.89095e-06	0.256592	0.471493	0.015
GCST90200305	Osteosarcoma	rs78809926	1	246964411	G	A	0.0121282	-0.321599	0.0703347	4.82153e-06	0.035979	0.820115	0.0710412
GCST90200328	Osteosarcoma	rs10033191	4	31369074	A	C	0.841734	0.0975571	0.0206647	2.34733e-06	0.862373	0.290736	0.240664
GCST90200328	Osteosarcoma	rs10505751	12	10057112	G	A	0.163623	-0.105423	0.0195876	7.36155e-08	0.152257	0.0257661	0.913195
GCST90200328	Osteosarcoma	rs113945618	11	2189428	G	A	0.224161	0.217756	0.0173374	3.50608e-36	0.202039	0.151249	0.477767
GCST90200328	Osteosarcoma	rs115820723	3	125883903	T	C	0.0375547	0.192984	0.0385226	5.45335e-07	0.0298439	-0.277185	0.578123
GCST90200328	Osteosarcoma	rs1179712	2	216841252	G	C	0.639849	-0.0717268	0.0157999	5.63336e-06	0.585691	0.0387779	0.822249
GCST90200328	Osteosarcoma	rs1344546	17	55256027	A	G	0.412059	-0.0745182	0.0149173	5.87043e-07	0.528449	0.0679369	0.691729
GCST90200328	Osteosarcoma	rs138935386	17	68086291	A	G	0.0151221	-0.260755	0.058939	9.68224e-06	0.0427309	-0.334346	0.423785
GCST90200328	Osteosarcoma	rs145896206	11	16069954	T	C	0.0616096	0.133485	0.0301823	9.75141e-06	0.0929567	-0.379828	0.195923
GCST90200328	Osteosarcoma	rs149898249	8	112861455	A	G	0.0113332	0.308487	0.0682944	6.27157e-06	0.0226068	0.579813	0.308773
GCST90200328	Osteosarcoma	rs17790436	5	82482729	G	A	0.206295	-0.0801309	0.0178075	6.8007e-06	0.141405	-0.259378	0.287655
GCST90200328	Osteosarcoma	rs187015603	14	36205997	T	C	0.0113288	-0.309331	0.0692296	7.88863e-06	0.0176647	-0.606994	0.354601
GCST90200328	Osteosarcoma	rs2052854	19	48062780	C	T	0.702466	-0.0785568	0.0158135	6.77514e-07	0.806721	-0.0879084	0.685245
GCST90200328	Osteosarcoma	rs408253	16	85741148	G	A	0.258965	-0.0746242	0.0168855	9.89615e-06	0.125121	0.518739	0.0485188
GCST90200328	Osteosarcoma	rs45563841	20	63357986	A	G	0.0311322	-0.193648	0.0420452	4.11079e-06	0.0281658	-0.503623	0.327706
GCST90200328	Osteosarcoma	rs4665972	2	27375230	C	T	0.59121	0.0804086	0.01489	6.65729e-08	0.624451	0.243046	0.168186
GCST90200328	Osteosarcoma	rs4680	22	19963748	A	G	0.514868	-0.0949509	0.0145009	5.83367e-11	0.547663	-0.185286	0.277834
GCST90200328	Osteosarcoma	rs487624	6	25879311	A	C	0.426112	-0.106399	0.0147816	6.1055e-13	0.498268	-0.17904	0.291565
GCST90200328	Osteosarcoma	rs551014270	7	14661702	T	C	0.0181344	-0.242653	0.0544624	8.37261e-06	0.00555327	0.386498	0.745073
GCST90200328	Osteosarcoma	rs67981690	12	21190952	G	A	0.131646	-0.10659	0.0214832	6.99369e-07	0.190341	0.148162	0.496821
GCST90200328	Osteosarcoma	rs7141433	14	54869559	T	C	0.116285	-0.157359	0.0223804	2.0489e-12	0.105854	-0.571681	0.0375379
GCST90200328	Osteosarcoma	rs73695512	7	50520274	G	A	0.017396	0.491729	0.0549407	3.54877e-19	0.00943318	-0.173294	0.84956
GCST90200328	Osteosarcoma	rs7719875	5	1189973	G	A	0.402059	0.102985	0.0148183	3.65554e-12	0.376949	0.147271	0.404745
GCST90200328	Osteosarcoma	rs77245299	1	147595859	G	T	0.0215454	-0.233966	0.0497671	2.58619e-06	0.0159125	-0.565473	0.402388
GCST90200328	Osteosarcoma	rs78330554	10	1381338	C	T	0.0965386	-0.113413	0.0246384	4.16296e-06	0.110668	-0.098513	0.717167
GCST90200343	Osteosarcoma	rs11197567	10	116172681	A	G	0.253813	-0.0802345	0.0169697	2.26618e-06	0.224618	-0.300894	0.139447
GCST90200343	Osteosarcoma	rs11881315	19	10799277	T	C	0.180762	-0.0917528	0.0190151	1.3982e-06	0.178675	0.0309148	0.888198
GCST90200343	Osteosarcoma	rs12076023	1	70470691	C	T	0.546789	-0.0718052	0.0147057	1.04584e-06	0.606351	-0.144319	0.409125
GCST90200343	Osteosarcoma	rs1227983	10	110353464	A	G	0.200277	0.0891298	0.0186839	1.8386e-06	0.170267	0.0123475	0.956936
GCST90200343	Osteosarcoma	rs1426239	18	2301217	C	T	0.281878	0.074302	0.0164308	6.1226e-06	0.270295	-0.0493841	0.795507
GCST90200343	Osteosarcoma	rs147786398	15	74963919	T	G	0.019732	0.24349	0.0524583	3.4575e-06	0.00908811	-0.1208	0.900002
GCST90200343	Osteosarcoma	rs148804382	3	52078217	A	C	0.0106318	0.421325	0.0717454	4.2926e-09	0.00641979	1.47867	0.010651
GCST90200343	Osteosarcoma	rs151287767	19	617466	G	A	0.00892421	0.36133	0.0774839	3.11185e-06	0.00360504	0.841177	0.564406
GCST90200343	Osteosarcoma	rs16946205	18	29103316	G	A	0.00632065	-0.437014	0.092196	2.13655e-06	0.0106927	-0.276104	0.745885
GCST90200343	Osteosarcoma	rs17230332	4	54594984	A	T	0.119204	0.103195	0.0225424	4.69838e-06	0.148183	-0.0192796	0.935624
GCST90200343	Osteosarcoma	rs36004306	1	197091956	C	A	0.0495315	0.150391	0.0336874	8.03301e-06	0.022193	0.999015	0.0853886
GCST90200343	Osteosarcoma	rs504434	9	127715489	A	G	0.510457	-0.167923	0.0144172	2.36509e-31	0.610397	-0.210248	0.228314
GCST90200343	Osteosarcoma	rs71375101	17	82405390	G	A	0.0135152	0.283385	0.0634272	7.89989e-06	0.0111859	0.528109	0.523773
GCST90200343	Osteosarcoma	rs73195880	4	4328027	T	C	0.0391844	-0.171658	0.0375241	4.77102e-06	0.0391013	-0.0276256	0.949613
GCST90200343	Osteosarcoma	rs73850513	4	138310588	T	C	0.110892	-0.115878	0.0233119	6.66973e-07	0.0729392	-0.00851611	0.979204
GCST90200343	Osteosarcoma	rs74581562	16	22798772	G	A	0.0419965	0.165226	0.0366502	6.53852e-06	0.0735398	0.318555	0.32861
GCST90200343	Osteosarcoma	rs78187635	7	140660274	A	G	0.0686072	-0.134736	0.0288317	2.96557e-06	0.0820424	0.184773	0.551581
GCST90200343	Osteosarcoma	rs79171773	2	139131563	C	T	0.0189579	0.239021	0.0535699	8.12557e-06	0.00574653	-1.03202	0.367235
GCST90200343	Osteosarcoma	rs79911842	5	164081657	C	A	0.0140922	0.278914	0.0620872	7.04605e-06	0.00246862	-1.06817	0.584425
GCST90200343	Osteosarcoma	rs9912388	17	6827374	G	A	0.504096	0.0696658	0.0148647	2.77682e-06	0.528215	-0.0182941	0.915053
GCST90200343	Osteosarcoma	rs9928003	16	20346926	C	A	0.179504	-0.112808	0.0191073	3.54958e-09	0.22609	-0.0473664	0.815764
GCST90200352	Osteosarcoma	rs10774580	12	121038620	G	A	0.612307	-0.0740598	0.0156803	2.32269e-06	0.544879	0.418189	0.0147924
GCST90200352	Osteosarcoma	rs11182932	12	45236589	T	C	0.0734996	0.131298	0.0290226	6.06848e-06	0.068255	0.12029	0.717756
GCST90200352	Osteosarcoma	rs114270940	4	71050170	T	A	0.0138942	-0.298712	0.0654472	5.01462e-06	0.0233056	-0.409719	0.477913
GCST90200352	Osteosarcoma	rs117241561	12	26243812	A	G	0.0237557	0.22487	0.0502294	7.57486e-06	0.0142639	0.0404525	0.955872
GCST90200352	Osteosarcoma	rs11927061	3	70285931	G	T	0.192577	0.0903375	0.0195758	3.93543e-06	0.203237	-0.115668	0.579929
GCST90200352	Osteosarcoma	rs140303807	10	6911326	T	C	0.0189264	0.270591	0.0563719	1.58581e-06	0.0124001	-1.02928	0.200822
GCST90200352	Osteosarcoma	rs145317668	6	41456637	C	A	0.010637	-0.352282	0.0746688	2.38264e-06	0.0402831	-0.101119	0.818529
GCST90200352	Osteosarcoma	rs149049731	13	113558276	A	G	0.00974353	0.377602	0.0783618	1.44491e-06	0.00784169	-1.00787	0.313874
GCST90200352	Osteosarcoma	rs149720173	15	34858392	C	G	0.020438	0.242747	0.0543658	8.00441e-06	0.0141291	-1.02033	0.156435
GCST90200352	Osteosarcoma	rs181685789	7	96009130	A	G	0.0174515	0.265041	0.0582212	5.30591e-06	0.00824904	0.872407	0.37403
GCST90200352	Osteosarcoma	rs183615662	6	159766451	A	G	0.0111293	0.34901	0.0734371	2.00908e-06	0.00847732	-0.138494	0.882255
GCST90200352	Osteosarcoma	rs2677247	3	103731747	C	A	0.60718	0.0759649	0.0159899	2.02608e-06	0.611177	-0.257159	0.138883
GCST90200352	Osteosarcoma	rs34389199	1	86725224	G	A	0.218328	0.0858136	0.0184978	3.49871e-06	0.182482	0.1102	0.618385
GCST90200352	Osteosarcoma	rs3916	12	120739469	C	G	0.265586	0.386215	0.0168416	2.21794e-116	0.261958	-0.071988	0.710477
GCST90200352	Osteosarcoma	rs4614842	19	52767207	A	G	0.0808318	0.127611	0.0282291	6.16813e-06	0.0608505	-0.0732829	0.835496
GCST90200352	Osteosarcoma	rs547773	2	30691515	A	G	0.133228	0.10009	0.0225572	9.11582e-06	0.177695	-0.422291	0.0565445
GCST90200352	Osteosarcoma	rs610803	6	137612787	G	A	0.806967	0.11205	0.0196677	1.21808e-08	0.671449	0.0470129	0.796819
GCST90200352	Osteosarcoma	rs7122479	11	86454105	T	G	0.778352	0.0855385	0.0186762	4.64792e-06	0.84116	-0.320481	0.168511
GCST90200352	Osteosarcoma	rs73149459	20	54991452	T	C	0.045186	0.192161	0.0370369	2.12131e-07	0.0892722	-0.40427	0.179286
GCST90200352	Osteosarcoma	rs77016717	7	2050567	G	A	0.0431382	-0.173139	0.0376369	4.2198e-06	0.0377511	0.319579	0.471357
GCST90200352	Osteosarcoma	rs9571791	13	34516310	A	G	0.613283	-0.0707029	0.0158235	7.88682e-06	0.610126	0.209971	0.233448
GCST90200352	Osteosarcoma	rs972681	5	91964663	T	C	0.786643	-0.0849737	0.0190859	8.50108e-06	0.783617	0.194007	0.350273
GCST90200366	Osteosarcoma	rs10016457	4	57141081	T	G	0.284499	-0.0680842	0.0149836	5.52175e-06	0.340873	0.0190259	0.916024
GCST90200366	Osteosarcoma	rs1077697	14	90676435	T	C	0.289804	0.0662426	0.0148642	8.33045e-06	0.310331	-0.13804	0.454245
GCST90200366	Osteosarcoma	rs115523974	6	2684412	T	C	0.0406101	0.150761	0.0337177	7.77562e-06	0.0476522	-0.413309	0.300097
GCST90200366	Osteosarcoma	rs116276675	1	19009441	A	G	0.0149591	0.244477	0.0549765	8.71073e-06	0.00262962	-1.09375	0.516932
GCST90200366	Osteosarcoma	rs117006351	12	131139939	T	C	0.0161763	-0.235316	0.0525379	7.50003e-06	0.0163781	-1.0176	0.129108
GCST90200366	Osteosarcoma	rs117050209	6	147224087	G	A	0.0241916	-0.194555	0.0432774	6.93947e-06	0.0525095	0.226808	0.549504
GCST90200366	Osteosarcoma	rs117340666	21	45942333	T	C	0.0109396	-0.288528	0.0627287	4.23266e-06	0.0338158	-0.181411	0.695431
GCST90200366	Osteosarcoma	rs118162901	11	113180763	G	A	0.0191957	-0.235754	0.0475743	7.21465e-07	0.0202834	-0.657937	0.280424
GCST90200366	Osteosarcoma	rs1339135	1	164891445	G	A	0.142805	-0.0872322	0.01893	4.06299e-06	0.133468	0.0344907	0.890659
GCST90200366	Osteosarcoma	rs138595782	19	6059991	T	C	0.0129416	0.261484	0.0585173	7.87743e-06	0.0282397	0.243259	0.631156
GCST90200366	Osteosarcoma	rs140215722	3	124179682	A	C	0.00419861	0.473565	0.102885	4.16778e-06	0.0437266	0.396418	0.351739
GCST90200366	Osteosarcoma	rs142466161	7	5352292	A	G	0.00810284	-0.326607	0.0738444	9.73853e-06	0.0545882	-0.51219	0.164585
GCST90200366	Osteosarcoma	rs144707673	9	123863679	T	C	0.00595817	-0.389591	0.0856072	5.34131e-06	0.00152961	-1.0025	0.627961
GCST90200366	Osteosarcoma	rs144949756	21	34797065	A	C	0.00844779	0.34176	0.0722693	2.25652e-06	0.0237093	0.254479	0.652214
GCST90200366	Osteosarcoma	rs1517571	11	28808618	C	A	0.815185	-0.077017	0.0172369	7.88966e-06	0.83071	-0.0235637	0.917646
GCST90200366	Osteosarcoma	rs28419687	7	99427887	T	A	0.0854075	0.119015	0.023755	5.44048e-07	0.147122	-0.317896	0.1822
GCST90200366	Osteosarcoma	rs2902932	18	11096297	A	G	0.250154	0.0722652	0.0155823	3.52374e-06	0.321038	0.112103	0.537348
GCST90200366	Osteosarcoma	rs555470	5	80925178	C	T	0.137736	-0.0892216	0.0194535	4.50966e-06	0.15073	-0.276652	0.248071
GCST90200366	Osteosarcoma	rs6882168	5	39402545	T	C	0.326469	-0.0655226	0.0142954	4.57307e-06	0.39477	-0.109285	0.529183
GCST90200366	Osteosarcoma	rs71298304	3	164162790	A	G	0.0211517	-0.20787	0.0461998	6.81523e-06	0.0270817	0.0693552	0.893972
GCST90200366	Osteosarcoma	rs72804857	2	26938608	C	G	0.148966	-0.0833659	0.0186644	7.94828e-06	0.140472	-0.272454	0.263069
GCST90200366	Osteosarcoma	rs7308622	12	59860742	C	T	0.573319	-0.0640119	0.0137006	2.97977e-06	0.591802	-0.371297	0.0114014
GCST90200366	Osteosarcoma	rs76171931	13	113772763	G	A	0.0213296	0.217038	0.0460139	2.39584e-06	0.0286995	-0.259084	0.609232
GCST90200366	Osteosarcoma	rs76577211	4	186019322	C	T	0.00726407	-0.347693	0.0772847	6.83167e-06	0.00481847	0.156483	0.906339
GCST90200366	Osteosarcoma	rs77924615	16	20381010	A	G	0.192428	-0.0992923	0.0171397	6.90866e-09	0.223	-0.237243	0.246672
GCST90200382	Osteosarcoma	rs111519123	18	3587805	G	A	0.0167963	0.266989	0.0597913	7.99388e-06	0.0383329	-0.26196	0.558362
GCST90200382	Osteosarcoma	rs114749741	11	113436911	T	C	0.0231703	-0.24095	0.0512056	2.53206e-06	0.0267537	-0.743955	0.156356
GCST90200382	Osteosarcoma	rs116250322	5	67459973	T	C	0.0229397	-0.252336	0.0512407	8.45702e-07	0.00506534	-1.00547	0.430646
GCST90200382	Osteosarcoma	rs117672955	21	18336324	T	C	0.0173098	-0.273681	0.0592945	3.91912e-06	0.0109402	-0.320325	0.705609
GCST90200382	Osteosarcoma	rs13166639	5	93300680	T	C	0.640882	-0.0732696	0.0160497	4.99062e-06	0.645642	-0.179119	0.313419
GCST90200382	Osteosarcoma	rs140534351	10	81593294	G	A	0.0181284	-0.257533	0.0574451	7.35614e-06	0.0101034	-1.00083	0.234747
GCST90200382	Osteosarcoma	rs148490113	6	88196596	T	C	0.0430726	0.169998	0.0380768	8.02135e-06	0.0219131	0.75841	0.202911
GCST90200382	Osteosarcoma	rs319334	7	95913566	G	A	0.21081	0.0857737	0.0188064	5.09377e-06	0.210558	0.00636434	0.975606
GCST90200382	Osteosarcoma	rs4089064	15	24214232	T	G	0.0174108	0.272474	0.0589814	3.84369e-06	0.0274783	0.0859165	0.870951
GCST90200382	Osteosarcoma	rs455868	16	89583267	A	G	0.81227	0.0915358	0.0197999	3.78156e-06	0.6991	0.200948	0.278997
GCST90200382	Osteosarcoma	rs4949594	1	30392515	T	A	0.659614	-0.0749644	0.0164261	5.02515e-06	0.600395	0.00133981	0.99383
GCST90200382	Osteosarcoma	rs73256196	20	17225698	A	T	0.0822698	0.133767	0.0280798	1.89966e-06	0.0786838	-0.0594518	0.85308
GCST90200382	Osteosarcoma	rs73688203	7	40903195	C	G	0.0486231	0.160024	0.0358932	8.26019e-06	0.0365321	0.185361	0.680947
GCST90200382	Osteosarcoma	rs74811177	11	111262296	G	T	0.0271213	-0.213203	0.0472245	6.34159e-06	0.0229625	0.338899	0.575997
GCST90200382	Osteosarcoma	rs748660	9	124333370	G	C	0.387608	-0.0725216	0.0159864	5.72045e-06	0.39273	-0.0984295	0.569908
GCST90200382	Osteosarcoma	rs75930132	16	7732978	G	A	0.0188518	-0.263524	0.0565608	3.17548e-06	0.0158625	-0.0568733	0.934679
GCST90200382	Osteosarcoma	rs79365446	4	187802224	T	C	0.103043	0.116349	0.0260741	8.11062e-06	0.0782057	0.504035	0.11421
GCST90200382	Osteosarcoma	rs79640257	12	95007537	G	A	0.0425441	-0.169694	0.0379936	7.95537e-06	0.0119772	-1.02164	0.194645
GCST90200390	Osteosarcoma	rs111949383	19	56248371	G	C	0.0608653	-0.157353	0.0317475	7.18138e-07	0.100939	0.0283329	0.921449
GCST90200390	Osteosarcoma	rs116530753	4	156785921	A	G	0.0502966	-0.166339	0.0351219	2.17918e-06	0.0325934	0.468716	0.334834
GCST90200390	Osteosarcoma	rs117756469	8	38084362	T	C	0.0250454	0.212765	0.0478861	8.86485e-06	0.0273891	-0.231481	0.66469
GCST90200390	Osteosarcoma	rs12376024	9	14169558	T	C	0.116199	0.111293	0.0237285	2.72829e-06	0.147027	-0.0641004	0.789107
GCST90200390	Osteosarcoma	rs141744792	11	9667496	A	G	0.00678952	0.413813	0.0930621	8.72271e-06	0.00542534	-1.02096	0.401184
GCST90200390	Osteosarcoma	rs142692985	22	33720884	C	G	0.00877618	0.358955	0.0802805	7.77606e-06	0.0141998	-0.483053	0.50649
GCST90200390	Osteosarcoma	rs148758368	20	22738936	T	A	0.00854235	0.365215	0.0824971	9.5553e-06	0.00125217	-1.02001	0.680995
GCST90200390	Osteosarcoma	rs200257	6	50442969	T	C	0.100258	-0.113023	0.0253717	8.40199e-06	0.0902678	0.412015	0.169111
GCST90200390	Osteosarcoma	rs2045842	11	97619774	T	C	0.119466	-0.105035	0.0233892	7.0972e-06	0.185303	-0.25302	0.251667
GCST90200390	Osteosarcoma	rs2325324	13	70833829	A	T	0.84119	-0.0995348	0.0209733	2.077e-06	0.890945	0.079349	0.771298
GCST90200390	Osteosarcoma	rs2671912	5	374992	C	T	0.728445	-0.0774503	0.0171037	5.94637e-06	0.707603	0.05449	0.771486
GCST90200390	Osteosarcoma	rs4955746	3	170645666	A	T	0.0633528	0.14206	0.0312731	5.55742e-06	0.0615495	-0.552859	0.122809
GCST90200390	Osteosarcoma	rs55823596	3	47758541	G	A	0.316357	0.0760612	0.0165126	4.09981e-06	0.22185	-0.260095	0.21023
GCST90200390	Osteosarcoma	rs577111185	10	18344386	C	T	0.0187742	-0.266264	0.0564322	2.37833e-06	0.0102459	-0.35095	0.669202
GCST90200390	Osteosarcoma	rs603424	10	100315722	A	G	0.17631	0.0965512	0.0199705	1.33357e-06	0.116252	-0.368514	0.163326
GCST90200390	Osteosarcoma	rs6801298	3	67956289	G	T	0.159669	0.0931269	0.0208731	8.13635e-06	0.179012	-0.324251	0.149276
GCST90200390	Osteosarcoma	rs73045049	7	2658714	A	G	0.0350484	-0.188684	0.041616	5.78986e-06	0.0355845	0.0915258	0.84195
GCST90200390	Osteosarcoma	rs7413889	1	5117216	G	T	0.645756	-0.0718758	0.0160177	7.21414e-06	0.593987	-0.348167	0.0431827
GCST90200390	Osteosarcoma	rs79859092	5	96814807	C	T	0.0356492	-0.208703	0.0413524	4.48962e-07	0.0430374	0.866599	0.0381716
GCST90200390	Osteosarcoma	rs79950608	9	110873692	T	C	0.0453937	0.16579	0.0365471	5.72368e-06	0.0365438	-0.829033	0.0722653
GCST90200390	Osteosarcoma	rs9962055	18	68153003	G	A	0.141271	0.100578	0.0222091	5.9349e-06	0.154108	0.0644373	0.786075
GCST90200397	Osteosarcoma	rs10993728	9	90860956	A	G	0.122255	0.102931	0.0232362	9.43437e-06	0.183371	0.12768	0.557575
GCST90200397	Osteosarcoma	rs113384879	4	4788689	A	G	0.0295118	-0.206433	0.0444961	3.49494e-06	0.0109239	0.98901	0.231207
GCST90200397	Osteosarcoma	rs113915691	19	56248382	A	G	0.0624388	-0.155597	0.0309976	5.17659e-07	0.108491	-0.0523301	0.850842
GCST90200397	Osteosarcoma	rs116530753	4	156785921	A	G	0.0501938	-0.178157	0.0346431	2.70879e-07	0.0325934	0.468716	0.334834
GCST90200397	Osteosarcoma	rs117756469	8	38084362	T	C	0.0249334	0.211694	0.0472967	7.61035e-06	0.0273891	-0.231481	0.66469
GCST90200397	Osteosarcoma	rs12325369	16	17839438	C	T	0.236645	-0.0792677	0.0178676	9.14758e-06	0.296781	0.115664	0.536637
GCST90200397	Osteosarcoma	rs12497825	3	47628057	T	A	0.643689	-0.0811865	0.0160008	3.89732e-07	0.702951	0.218182	0.247793
GCST90200397	Osteosarcoma	rs2281810	13	42887507	G	A	0.522713	0.0697816	0.0154467	6.25543e-06	0.56638	0.139844	0.417332
GCST90200397	Osteosarcoma	rs2306885	12	95262746	C	A	0.0985583	-0.116123	0.0252257	4.15695e-06	0.0920433	0.55284	0.0117309
GCST90200397	Osteosarcoma	rs2826831	21	21428005	A	G	0.165582	-0.0937621	0.0204201	4.39724e-06	0.122454	-0.373236	0.155709
GCST90200397	Osteosarcoma	rs56214525	1	206023974	C	G	0.00774364	-0.417165	0.0875911	1.91079e-06	0.00557797	0.444928	0.724406
GCST90200397	Osteosarcoma	rs577111185	10	18344386	C	T	0.018781	-0.264954	0.0556167	1.8986e-06	0.0102459	-0.35095	0.669202
GCST90200397	Osteosarcoma	rs62352255	4	165147155	G	C	0.135997	-0.100859	0.0220426	4.74833e-06	0.180286	0.0857219	0.697204
GCST90200397	Osteosarcoma	rs6916106	6	57311692	G	A	0.820035	0.0893819	0.0200807	8.54143e-06	0.814604	-0.14115	0.521778
GCST90200397	Osteosarcoma	rs75198642	7	89354866	T	G	0.07536	-0.125365	0.0283442	9.73666e-06	0.0233234	-0.176978	0.7626
GCST90200397	Osteosarcoma	rs7803343	7	10226349	A	G	0.71052	-0.0734278	0.0165789	9.46709e-06	0.727022	0.183895	0.334589
GCST90200397	Osteosarcoma	rs79507970	12	24993537	C	G	0.0199053	0.255889	0.0538036	1.97492e-06	0.0361673	0.403482	0.380418
GCST90200397	Osteosarcoma	rs79715983	9	14170637	C	T	0.117307	0.10652	0.0232542	4.63503e-06	0.120641	0.00940719	0.971035
GCST90200397	Osteosarcoma	rs79859092	5	96814807	C	T	0.035723	-0.215616	0.0407186	1.18847e-07	0.0430374	0.866599	0.0381716
GCST90200397	Osteosarcoma	rs79950608	9	110873692	T	C	0.0454767	0.16303	0.0360001	5.93773e-06	0.0365438	-0.829033	0.0722653
GCST90200397	Osteosarcoma	rs80018125	3	14805969	T	C	0.0328716	-0.190919	0.0420551	5.63236e-06	0.0473339	0.257751	0.524737
GCST90200397	Osteosarcoma	rs80053496	21	39201944	A	G	0.0209998	-0.235063	0.0520956	6.4174e-06	0.0146711	0.0248367	0.972436
GCST90200425	Osteosarcoma	rs1047891	2	210675783	A	C	0.30915	-0.1561	0.0160982	3.11215e-22	0.323374	0.243005	0.180097
GCST90200425	Osteosarcoma	rs10512976	5	8669400	G	A	0.0494646	0.163969	0.0340016	1.41856e-06	0.0106787	1.40738	0.119566
GCST90200425	Osteosarcoma	rs10927620	1	14991227	A	G	0.286808	0.0732387	0.0165774	9.96199e-06	0.281687	0.124311	0.511471
GCST90200425	Osteosarcoma	rs10928970	2	130313115	C	A	0.969355	0.19416	0.043693	8.84118e-06	0.956444	-0.469383	0.256093
GCST90200425	Osteosarcoma	rs11061978	12	209435	T	C	0.471475	-0.198148	0.0149245	3.15998e-40	0.497144	0.190591	0.264403
GCST90200425	Osteosarcoma	rs115853180	2	160585465	C	G	0.00854701	-0.361275	0.0807235	7.62459e-06	0.00284787	4.00894	0.0150338
GCST90200425	Osteosarcoma	rs117044772	7	157628978	A	C	0.0124696	-0.303398	0.0671256	6.18824e-06	0.00743601	-1.01249	0.283998
GCST90200425	Osteosarcoma	rs12113137	7	102751508	T	C	0.0515621	-0.166391	0.0335896	7.28383e-07	0.0874324	0.093001	0.757391
GCST90200425	Osteosarcoma	rs12462427	19	30690677	T	C	0.169729	0.0912583	0.0197201	3.69794e-06	0.120458	-0.05867	0.821619
GCST90200425	Osteosarcoma	rs13068360	3	119376580	T	C	0.519686	-0.0655273	0.0147913	9.41807e-06	0.554238	0.0865983	0.613431
GCST90200425	Osteosarcoma	rs143392550	14	34564263	A	G	0.0225225	-0.223103	0.0501772	8.73593e-06	0.00782704	-1.04185	0.270314
GCST90200425	Osteosarcoma	rs150287579	4	172133410	G	A	0.0140656	0.317693	0.0634921	5.62492e-07	0.0411405	-0.687891	0.107024
GCST90200425	Osteosarcoma	rs150600000	5	79502831	A	C	0.0326007	-0.278994	0.0422415	3.98246e-11	0.0601877	-0.0487527	0.890973
GCST90200425	Osteosarcoma	rs192091309	5	32251010	T	A	0.0036572	-0.552776	0.123587	7.72125e-06	0.0105808	1.02557	0.214931
GCST90200425	Osteosarcoma	rs2234185	6	42929336	C	T	0.484411	0.0656596	0.0148239	9.4539e-06	0.401118	-0.116941	0.50328
GCST90200425	Osteosarcoma	rs2407782	12	43884686	G	A	0.384118	-0.0736068	0.0157238	2.85153e-06	0.44317	-0.0256935	0.881714
GCST90200425	Osteosarcoma	rs2873700	18	67583795	T	A	0.128517	-0.102149	0.0224285	5.25323e-06	0.0677868	-0.0260671	0.939089
GCST90200425	Osteosarcoma	rs4838678	10	133349648	A	C	0.0332521	0.191176	0.0412831	3.64177e-06	0.0170748	-0.141346	0.832792
GCST90200425	Osteosarcoma	rs595653	5	79088039	A	G	0.506036	0.208733	0.0146443	4.26125e-46	0.570418	-0.132202	0.442192
GCST90200425	Osteosarcoma	rs62103441	18	70386480	T	A	0.103097	0.120509	0.0248019	1.18063e-06	0.0494911	0.84369	0.0348747
GCST90200425	Osteosarcoma	rs662138	6	160143444	G	C	0.175702	-0.152126	0.0195782	7.83628e-15	0.147099	0.263341	0.272012
GCST90200425	Osteosarcoma	rs67563431	14	42805797	A	C	0.0702055	-0.140643	0.0293623	1.66835e-06	0.138343	0.282004	0.253261
GCST90200425	Osteosarcoma	rs73233394	21	42995872	C	T	0.0569722	0.181231	0.0323216	2.05713e-08	0.031059	-0.565709	0.251652
GCST90200425	Osteosarcoma	rs73413485	11	8209230	T	C	0.0627907	-0.137322	0.0308619	8.6042e-06	0.060235	0.275339	0.446015
GCST90200425	Osteosarcoma	rs80254170	6	160093251	G	A	0.0753891	-0.173855	0.0278879	4.545e-10	0.0703176	-0.403618	0.224983
GCST90200426	Osteosarcoma	rs10051746	5	98104697	C	T	0.361674	-0.0826209	0.0177351	3.18347e-06	0.353448	-0.0539511	0.76122
GCST90200426	Osteosarcoma	rs10950862	7	21617954	G	T	0.345476	-0.0826738	0.017992	4.32706e-06	0.395236	0.0108023	0.950601
GCST90200426	Osteosarcoma	rs112249340	10	84614062	A	G	0.016053	0.298763	0.0673748	9.23506e-06	0.00197634	-1.02457	0.597154
GCST90200426	Osteosarcoma	rs113442137	1	160285165	A	G	0.0577151	0.166716	0.0368613	6.10277e-06	0.0838667	-0.165766	0.591998
GCST90200426	Osteosarcoma	rs115522284	2	238286429	A	G	0.0432869	-0.18671	0.0413434	6.29924e-06	0.0499022	0.0268772	0.945263
GCST90200426	Osteosarcoma	rs12429666	13	63841879	A	G	0.019259	0.337031	0.0619532	5.3253e-08	0.0194742	0.533036	0.392673
GCST90200426	Osteosarcoma	rs12926601	16	85868060	T	C	0.208856	0.0993625	0.020922	2.04242e-06	0.143795	0.135478	0.578525
GCST90200426	Osteosarcoma	rs12979487	19	10968379	G	A	0.0173881	0.30133	0.0650252	3.58581e-06	0.00942488	0.581795	0.514887
GCST90200426	Osteosarcoma	rs13213275	6	55490192	T	C	0.466746	0.0771823	0.0170087	5.68406e-06	0.51826	0.236392	0.164779
GCST90200426	Osteosarcoma	rs138019197	19	48276987	A	G	0.00470035	0.553067	0.124071	8.28643e-06	0.0139872	0.687056	0.346877
GCST90200426	Osteosarcoma	rs145187377	6	130150991	T	C	0.0675974	0.151722	0.033307	5.23217e-06	0.0911632	-0.117683	0.689373
GCST90200426	Osteosarcoma	rs178730	18	51623687	T	A	0.238295	-0.091262	0.0201967	6.2236e-06	0.220162	-0.163126	0.427449
GCST90200426	Osteosarcoma	rs1789555	18	45846244	G	A	0.0242291	0.242514	0.0548837	9.9304e-06	0.00930681	-1.01177	0.273475
GCST90200426	Osteosarcoma	rs1911963	5	22445685	G	A	0.79782	0.110183	0.0214167	2.67897e-07	0.736367	0.264818	0.171648
GCST90200426	Osteosarcoma	rs224946	5	82418343	A	G	0.944989	-0.179007	0.0384071	3.15019e-06	0.954786	-0.331193	0.42838
GCST90200426	Osteosarcoma	rs2291265	12	51705369	T	C	0.875238	0.113473	0.0253507	7.60042e-06	0.91511	-0.203033	0.502291
GCST90200426	Osteosarcoma	rs533213061	18	35206664	G	A	0.0182487	-0.284123	0.0636424	8.03055e-06	0.0548952	-0.0947075	0.799832
GCST90200426	Osteosarcoma	rs56367544	3	197014166	C	T	0.0160675	0.298723	0.0669142	8.03415e-06	0.00396426	-1.037	0.425893
GCST90200426	Osteosarcoma	rs62331361	4	157513425	T	C	0.0162338	0.305165	0.0673932	5.95093e-06	0.0230197	1.17379	0.0385985
GCST90200426	Osteosarcoma	rs62441094	7	16428123	A	G	0.0273942	-0.23556	0.0523154	6.70967e-06	0.00598802	0.110417	0.926262
GCST90200426	Osteosarcoma	rs6985837	8	142422646	A	G	0.0158508	0.313203	0.0678122	3.86194e-06	0.0154121	1.18372	0.0802749
GCST90200426	Osteosarcoma	rs7149187	14	91947643	A	G	0.294435	0.0861268	0.0189749	5.65232e-06	0.285065	0.0931536	0.622438
GCST90200426	Osteosarcoma	rs72817256	5	178123389	C	G	0.0519682	0.174389	0.0384599	5.7788e-06	0.0644472	-0.0123188	0.971369
GCST90200426	Osteosarcoma	rs79930322	4	66621598	A	G	0.011789	0.395788	0.0790071	5.45661e-07	0.0271488	0.6449	0.221593
GCST90200426	Osteosarcoma	rs80310084	2	69914089	C	A	0.0234776	0.297087	0.0561685	1.22843e-07	0.0678477	0.132916	0.693108
GCST90200479	Osteosarcoma	rs115970792	2	72092827	C	T	0.0128453	-0.312937	0.069125	5.97929e-06	0.115241	-0.253552	0.340131
GCST90200479	Osteosarcoma	rs117306467	18	52033137	C	T	0.0265875	-0.223647	0.0484908	3.98517e-06	0.00493073	2.0354	0.0983943
GCST90200479	Osteosarcoma	rs117823819	7	93017035	C	G	0.0112432	0.329044	0.0737015	8.02386e-06	0.0241725	-0.416742	0.449668
GCST90200479	Osteosarcoma	rs13268878	8	74456081	G	A	0.206588	-0.089543	0.0199862	7.45552e-06	0.165508	-0.418889	0.0719582
GCST90200479	Osteosarcoma	rs138010181	18	79770107	T	C	0.0117091	0.33892	0.0727232	3.15591e-06	0.0177785	-0.604462	0.350685
GCST90200479	Osteosarcoma	rs141093207	22	46134852	A	G	0.0637566	0.144547	0.032457	8.44809e-06	0.0480644	0.393362	0.331839
GCST90200479	Osteosarcoma	rs143764641	1	99509872	C	T	0.0560228	0.157949	0.033935	3.24829e-06	0.114622	0.330554	0.213729
GCST90200479	Osteosarcoma	rs1634310	16	20478746	C	A	0.0676516	-0.145059	0.0313048	3.59081e-06	0.0917827	-0.22863	0.437479
GCST90200479	Osteosarcoma	rs1871709	4	70324482	T	A	0.378861	-0.0745104	0.0162863	4.76135e-06	0.404778	-0.0143359	0.934007
GCST90200479	Osteosarcoma	rs3218312	22	37134292	G	A	0.218816	0.0889085	0.0193516	4.34068e-06	0.140527	0.104759	0.670031
GCST90200479	Osteosarcoma	rs34611317	15	71198072	C	T	0.179447	0.0962449	0.0211319	5.25161e-06	0.209582	0.125903	0.551011
GCST90200479	Osteosarcoma	rs34964258	7	47515187	G	A	0.204561	0.0935668	0.0195993	1.80615e-06	0.221677	-0.192564	0.349245
GCST90200479	Osteosarcoma	rs410181	5	104907176	T	C	0.789519	0.086771	0.0192937	6.87954e-06	0.821304	0.506588	0.0202577
GCST90200479	Osteosarcoma	rs4473355	2	175840894	A	G	0.160284	0.0974346	0.02163	6.6496e-06	0.255943	0.288976	0.142632
GCST90200479	Osteosarcoma	rs4988235	2	135851076	A	G	0.647184	-0.0785889	0.0159864	8.83339e-07	0.598929	-0.331354	0.0595703
GCST90200479	Osteosarcoma	rs61942343	12	112817637	A	C	0.029844	-0.20325	0.0457722	8.97634e-06	0.0749257	0.140606	0.660418
GCST90200479	Osteosarcoma	rs72751721	15	87582392	T	C	0.0453256	-0.169369	0.037701	7.04204e-06	0.0342208	-0.789907	0.0932545
GCST90200479	Osteosarcoma	rs72917807	2	204086130	A	C	0.0110294	0.335354	0.0751981	8.21075e-06	0.0108499	0.354108	0.668067
GCST90200479	Osteosarcoma	rs74480962	3	22993112	C	T	0.0273104	0.218153	0.048203	6.01941e-06	0.0433931	0.187019	0.65522
GCST90200479	Osteosarcoma	rs75894605	18	71167577	A	G	0.0214637	-0.236308	0.0533906	9.59918e-06	0.0355604	-0.824402	0.075842
GCST90200479	Osteosarcoma	rs76765547	9	75460874	C	T	0.04178	-0.207975	0.0389978	9.66071e-08	0.0416265	0.0896544	0.83626
GCST90200479	Osteosarcoma	rs76850416	11	35274953	T	C	0.0078226	0.399286	0.0891019	7.4217e-06	0.0211595	0.100058	0.865602
GCST90200479	Osteosarcoma	rs77028732	11	71924122	T	C	0.0310687	-0.212936	0.0446549	1.85632e-06	0.0386998	-0.0807875	0.853795
GCST90200479	Osteosarcoma	rs922657	8	14921821	A	G	0.142062	0.107667	0.0222453	1.29837e-06	0.1251	0.284916	0.27532
GCST90200479	Osteosarcoma	rs9545954	13	82017389	T	C	0.624718	-0.0864086	0.016711	2.33148e-07	0.61993	0.288588	0.101305
GCST90200479	Osteosarcoma	rs9651324	10	65756339	A	G	0.446998	0.075315	0.0158229	1.93724e-06	0.411024	0.0557654	0.747451
GCST90200510	Osteosarcoma	rs10006132	4	113822491	A	G	0.813906	0.106176	0.0198888	9.37219e-08	0.777355	0.197389	0.33483
GCST90200510	Osteosarcoma	rs113949763	1	106003794	A	G	0.182187	-0.0880563	0.019815	8.83339e-06	0.152424	-0.336122	0.156647
GCST90200510	Osteosarcoma	rs117599044	7	19087917	T	A	0.0571252	0.148872	0.0333783	8.19097e-06	0.041995	0.426913	0.317577
GCST90200510	Osteosarcoma	rs11790084	9	466528	T	C	0.11494	-0.116759	0.0239886	1.13151e-06	0.191944	-0.0875957	0.68495
GCST90200510	Osteosarcoma	rs1232965	12	47566688	G	A	0.899571	0.125759	0.0257188	1.00949e-06	0.949082	0.610802	0.11746
GCST90200510	Osteosarcoma	rs12438406	15	60777272	C	T	0.192031	0.0880515	0.0198886	9.54517e-06	0.188307	-0.0805093	0.71421
GCST90200510	Osteosarcoma	rs138268615	13	93442826	C	G	0.0146608	-0.284104	0.0638257	8.53724e-06	0.0230291	-0.608935	0.292153
GCST90200510	Osteosarcoma	rs17416443	2	212146780	T	A	0.0501949	0.156625	0.0348708	7.06994e-06	0.0982448	0.122055	0.670226
GCST90200510	Osteosarcoma	rs201928	20	17544258	T	C	0.413	0.0707048	0.0156961	6.64943e-06	0.408331	0.1091	0.525963
GCST90200510	Osteosarcoma	rs468720	13	56111736	A	G	0.697158	0.0807866	0.0169477	1.87164e-06	0.747613	0.144612	0.462115
GCST90200510	Osteosarcoma	rs61844105	10	17465128	T	A	0.0967506	0.118211	0.0260703	5.77922e-06	0.0999285	0.661883	0.0196133
GCST90200510	Osteosarcoma	rs62	7	11581530	C	T	0.518744	-0.0719258	0.0161188	8.11101e-06	0.495444	-0.0379959	0.823018
GCST90200510	Osteosarcoma	rs62278649	3	157449066	A	G	0.40421	-0.0812349	0.0161594	4.97939e-07	0.384809	-0.107744	0.541801
GCST90200510	Osteosarcoma	rs6888519	5	172744640	C	T	0.0387277	-0.181717	0.0397152	4.75097e-06	0.0480523	-0.205642	0.614645
GCST90200510	Osteosarcoma	rs73164485	13	22028594	T	C	0.0424964	0.200171	0.0381791	1.58034e-07	0.0335836	-0.35169	0.460558
GCST90200510	Osteosarcoma	rs74459194	14	60303801	A	C	0.0173396	-0.259661	0.0584193	8.79856e-06	0.00651429	0.247227	0.824913
GCST90200510	Osteosarcoma	rs75693448	19	16884261	T	C	0.106522	-0.118346	0.0250911	2.39758e-06	0.131526	-0.0670973	0.791967
GCST90200516	Osteosarcoma	rs10915020	1	34692115	A	T	0.0924974	-0.124863	0.0275941	6.03949e-06	0.0878971	0.105359	0.728831
GCST90200516	Osteosarcoma	rs10981801	9	97369372	A	C	0.196323	-0.0926452	0.0200865	3.98194e-06	0.220869	-0.00628241	0.975604
GCST90200516	Osteosarcoma	rs1165154	6	25816988	C	T	0.559674	0.138706	0.0160267	4.94418e-18	0.627602	-0.115966	0.509886
GCST90200516	Osteosarcoma	rs117971927	22	29244856	A	G	0.0161228	-0.276598	0.0624592	9.49104e-06	0.0237517	1.11426	0.0437411
GCST90200516	Osteosarcoma	rs1477535	8	31101349	A	G	0.301024	0.0782241	0.0172856	6.02836e-06	0.36093	-0.247791	0.158968
GCST90200516	Osteosarcoma	rs279223	19	11880823	G	T	0.0578065	-0.150127	0.0339419	9.73124e-06	0.0244256	0.212282	0.702475
GCST90200516	Osteosarcoma	rs34344583	3	110569989	A	T	0.111826	0.120082	0.0254824	2.44868e-06	0.114297	-0.187598	0.487335
GCST90200516	Osteosarcoma	rs61945017	13	19156134	A	G	0.0172259	-0.273859	0.0617477	9.20161e-06	0.00676432	0.209412	0.848968
GCST90200516	Osteosarcoma	rs62531330	8	69986276	G	A	0.0209025	0.251788	0.0567982	9.29146e-06	0.0321496	0.391706	0.424752
GCST90200516	Osteosarcoma	rs7141711	14	65957887	A	C	0.345491	-0.0768099	0.0168457	5.12457e-06	0.403852	0.1303	0.455039
GCST90200516	Osteosarcoma	rs71632110	1	181306363	T	C	0.0104715	-0.351964	0.0786261	7.59011e-06	0.00823251	0.721132	0.43704
GCST90200516	Osteosarcoma	rs73407913	11	6061488	T	A	0.030264	0.214839	0.0467391	4.29516e-06	0.0465074	-0.233291	0.563455
GCST90200516	Osteosarcoma	rs74383526	1	104322463	A	C	0.0260182	0.238121	0.0501642	2.06627e-06	0.031702	0.601761	0.213812
GCST90200516	Osteosarcoma	rs76685218	4	57342138	T	C	0.00855416	-0.402281	0.0868654	3.63758e-06	0.024179	0.550592	0.327756
GCST90200516	Osteosarcoma	rs7953809	12	114040437	G	A	0.337319	-0.0785818	0.017037	3.97997e-06	0.284231	0.120363	0.520086
GCST90200516	Osteosarcoma	rs849782	7	12606848	C	T	0.193542	0.0946232	0.0202562	2.99283e-06	0.131301	-0.0695779	0.782753
GCST90200516	Osteosarcoma	rs9568024	13	48211119	T	C	0.0980942	0.127071	0.0272932	3.22739e-06	0.178512	-0.128312	0.56294
GCST90200549	Osteosarcoma	rs1047891	2	210675783	A	C	0.321646	0.23291	0.019247	1.04239e-33	0.323374	0.243005	0.180097
GCST90200549	Osteosarcoma	rs10794918	10	2532937	G	C	0.79655	0.0983884	0.0222643	9.91106e-06	0.760739	-0.0407757	0.83722
GCST90200549	Osteosarcoma	rs13176396	5	86021189	A	T	0.305935	0.0902146	0.0194948	3.69886e-06	0.264257	0.294205	0.129053
GCST90200549	Osteosarcoma	rs1381000	8	21168758	G	T	0.365026	0.0852064	0.0185108	4.16314e-06	0.288936	0.166182	0.376712
GCST90200549	Osteosarcoma	rs138438300	16	61047541	G	A	0.0164899	0.313409	0.0698974	7.33117e-06	0.0032555	3.11814	0.0309977
GCST90200549	Osteosarcoma	rs147587285	8	126127030	C	A	0.0463696	0.188278	0.0426159	9.96055e-06	0.0144764	0.0517883	0.943437
GCST90200549	Osteosarcoma	rs150620166	9	107805051	T	C	0.0126217	0.37087	0.0806197	4.22005e-06	0.0088291	-0.167541	0.855229
GCST90200549	Osteosarcoma	rs16931397	9	129687920	T	C	0.0302058	-0.241792	0.0521185	3.49633e-06	0.0328876	0.324876	0.494581
GCST90200549	Osteosarcoma	rs1705047	2	35987138	A	G	0.310802	0.0890582	0.0193665	4.25419e-06	0.336858	-0.119805	0.50452
GCST90200549	Osteosarcoma	rs17470240	3	143206674	C	G	0.119872	0.135942	0.0280494	1.25643e-06	0.0943388	0.12851	0.657699
GCST90200549	Osteosarcoma	rs1980602	6	154835087	A	G	0.535981	-0.0805318	0.0181739	9.3723e-06	0.574354	-0.00284636	0.986804
GCST90200549	Osteosarcoma	rs2223980	6	79791139	C	A	0.0617025	0.180841	0.0373578	1.29323e-06	0.0890943	0.227345	0.443586
GCST90200549	Osteosarcoma	rs2469541	15	76269777	T	C	0.379433	0.104985	0.0184726	1.3214e-08	0.407215	0.316243	0.0666715
GCST90200549	Osteosarcoma	rs3937464	2	37434200	C	A	0.29489	-0.107063	0.0201277	1.0422e-07	0.304562	0.200733	0.276232
GCST90200549	Osteosarcoma	rs41297405	4	69488555	C	T	0.0286587	0.251108	0.0533029	2.46538e-06	0.0280666	0.0364951	0.94407
GCST90200549	Osteosarcoma	rs5029487	11	120503118	T	A	0.356036	0.0901543	0.0190712	2.27582e-06	0.395761	0.172443	0.324117
GCST90200549	Osteosarcoma	rs6056342	20	9025068	A	G	0.661315	-0.0907952	0.0192288	2.33738e-06	0.600467	-0.00410022	0.981163
GCST90200549	Osteosarcoma	rs61706391	1	176005315	A	C	0.178483	-0.104634	0.023366	7.53378e-06	0.227625	-0.265336	0.190675
GCST90200549	Osteosarcoma	rs62115346	19	53356746	A	G	0.0551619	0.179812	0.0392304	4.57271e-06	0.0941652	-0.43147	0.141356
GCST90200549	Osteosarcoma	rs6447142	4	42200727	A	C	0.23652	0.104943	0.021165	7.11113e-07	0.194053	0.364457	0.0919687
GCST90200549	Osteosarcoma	rs73229208	4	32301088	T	C	0.0545423	0.180596	0.0407405	9.30005e-06	0.066382	0.545601	0.10723
GCST90200549	Osteosarcoma	rs78986657	20	52635224	T	C	0.0240171	0.299254	0.0577902	2.23946e-07	0.0142906	1.62055	0.0255494
GCST90200572	Osteosarcoma	rs111783146	5	160825238	C	T	0.0149143	-0.33399	0.0742666	6.88589e-06	0.0164085	0.781198	0.244123
GCST90200572	Osteosarcoma	rs117773146	6	118975395	C	T	0.0224322	-0.284815	0.0605893	2.59198e-06	0.0143583	-1.0078	0.164865
GCST90200572	Osteosarcoma	rs142975127	1	64771238	G	A	0.0122072	-0.371605	0.0812445	4.78695e-06	0.00190156	-1.06417	0.564022
GCST90200572	Osteosarcoma	rs145353480	1	185459936	T	C	0.0206908	0.30888	0.0639053	1.34215e-06	0.00260519	-1.07875	0.534648
GCST90200572	Osteosarcoma	rs148418402	2	14610515	A	G	0.0340376	-0.228853	0.0499627	4.63912e-06	0.0221107	0.704323	0.214622
GCST90200572	Osteosarcoma	rs149765795	2	47458571	T	C	0.0354551	-0.244708	0.0487698	5.23181e-07	0.128417	-0.057303	0.82218
GCST90200572	Osteosarcoma	rs17513723	4	40801962	G	T	0.17016	-0.111531	0.0236301	2.35971e-06	0.130043	0.259721	0.304698
GCST90200572	Osteosarcoma	rs17650363	14	81705439	A	G	0.123587	-0.122505	0.0274566	8.12807e-06	0.095037	0.0353585	0.902997
GCST90200572	Osteosarcoma	rs1816545	8	31466439	T	C	0.4402	0.082119	0.0181568	6.10342e-06	0.489294	0.0388095	0.820573
GCST90200572	Osteosarcoma	rs2432579	12	55769452	G	C	0.374464	-0.0822759	0.0185839	9.54378e-06	0.414214	0.147666	0.394258
GCST90200572	Osteosarcoma	rs288110	2	140754232	C	T	0.396961	-0.0909279	0.0186465	1.08034e-06	0.493395	-0.00717531	0.966244
GCST90200572	Osteosarcoma	rs6011190	20	63857674	A	G	0.167742	-0.11366	0.0239407	2.05884e-06	0.196731	0.132445	0.538507
GCST90200572	Osteosarcoma	rs6693173	1	4133813	G	A	0.607378	-0.0802487	0.018161	9.92788e-06	0.555152	0.205322	0.231303
GCST90200572	Osteosarcoma	rs7610368	3	29686205	C	T	0.965042	-0.219408	0.0487475	6.76659e-06	0.964641	0.618968	0.184022
GCST90200572	Osteosarcoma	rs76207797	16	72863712	G	A	0.00829501	0.463425	0.0992962	3.05483e-06	0.0297156	-0.511403	0.312219
GCST90200572	Osteosarcoma	rs77089696	4	8241621	T	G	0.0053542	0.554821	0.123423	6.94853e-06	0.0292508	-0.527081	0.286236
GCST90200579	Osteosarcoma	rs10236264	7	12058138	A	C	0.134765	0.117014	0.0245703	1.91271e-06	0.201605	0.000349641	0.998678
GCST90200579	Osteosarcoma	rs10988252	9	129218288	T	C	0.182104	-0.116202	0.0220002	1.27865e-07	0.238702	0.223641	0.266267
GCST90200579	Osteosarcoma	rs117092809	8	67470497	T	A	0.000806452	-1.34174	0.295332	5.54207e-06	0.0707966	0.663347	0.044857
GCST90200579	Osteosarcoma	rs11787077	8	27607795	C	T	0.598458	0.0783716	0.0172355	5.43924e-06	0.583352	0.285777	0.0965473
GCST90200579	Osteosarcoma	rs12120553	1	211873677	T	G	0.0703737	-0.182086	0.0328031	2.8423e-08	0.12837	0.38875	0.125683
GCST90200579	Osteosarcoma	rs145415193	22	20250438	T	G	0.0227948	0.249776	0.0564162	9.53842e-06	0.00596603	-1.01233	0.376368
GCST90200579	Osteosarcoma	rs147915662	11	66271319	G	C	0.0212813	-0.256408	0.0580094	9.86511e-06	0.0336681	-0.593583	0.2134
GCST90200579	Osteosarcoma	rs191319487	10	92636572	T	C	0.00795657	-0.424463	0.0944881	7.04774e-06	0.00307135	1.24465	0.416737
GCST90200579	Osteosarcoma	rs203625	8	50108322	G	A	0.860541	0.110826	0.0242955	5.07636e-06	0.913598	0.366265	0.22185
GCST90200579	Osteosarcoma	rs212100	19	47873738	C	T	0.837574	-0.142287	0.0227324	3.86902e-10	0.849159	0.332901	0.161306
GCST90200579	Osteosarcoma	rs2472297	15	74735539	T	C	0.251064	0.0934446	0.0191577	1.07356e-06	0.248477	0.126732	0.514938
GCST90200579	Osteosarcoma	rs34905955	10	99756615	G	T	0.054751	-0.166398	0.0373736	8.49636e-06	0.0292069	0.544615	0.288797
GCST90200579	Osteosarcoma	rs3764899	17	4819311	A	G	0.322467	-0.0908204	0.018063	4.95693e-07	0.466462	0.104661	0.542312
GCST90200579	Osteosarcoma	rs59354128	22	32642294	T	A	0.148974	0.107153	0.0238726	7.17205e-06	0.0929638	-0.556648	0.0593349
GCST90200579	Osteosarcoma	rs71526257	8	132533186	A	G	0.0288519	0.226039	0.0495834	5.14587e-06	0.0373754	-0.409137	0.378372
GCST90200579	Osteosarcoma	rs7235345	18	78438905	T	C	0.337983	0.0796379	0.0177289	7.05649e-06	0.305043	-0.180232	0.327766
GCST90200579	Osteosarcoma	rs76188105	5	77926387	A	G	0.0696499	-0.156278	0.0332464	2.59389e-06	0.0685874	0.607968	0.0724453
GCST90200579	Osteosarcoma	rs79503484	1	245176446	T	G	0.0348941	-0.210177	0.0455254	3.89906e-06	0.0296289	0.00579461	0.990951
GCST90200592	Osteosarcoma	rs10744217	12	122457523	G	A	0.732974	-0.0833164	0.0173932	1.66635e-06	0.809258	0.387772	0.0741754
GCST90200592	Osteosarcoma	rs1105115	9	72458682	C	T	0.552077	-0.0727003	0.0156471	3.38009e-06	0.554331	0.101846	0.550711
GCST90200592	Osteosarcoma	rs112809678	18	38801001	G	A	0.0112791	-0.344448	0.0733883	2.68568e-06	0.0145862	-0.0408012	0.953531
GCST90200592	Osteosarcoma	rs114990710	2	211517119	C	T	0.0107296	-0.367835	0.075685	1.17339e-06	0.00666876	-1.03674	0.321934
GCST90200592	Osteosarcoma	rs117288394	13	84421316	A	G	0.0111587	-0.33379	0.0733762	5.38952e-06	0.0433138	0.847358	0.0419981
GCST90200592	Osteosarcoma	rs117561283	12	68052813	T	G	0.0230555	-0.238796	0.0520964	4.5675e-06	0.0402717	0.361282	0.408549
GCST90200592	Osteosarcoma	rs12095130	1	46880254	A	T	0.124575	0.148325	0.0234679	2.60978e-10	0.110379	-0.0188336	0.94469
GCST90200592	Osteosarcoma	rs12123977	1	75744069	A	G	0.305888	-0.290029	0.0163683	2.99372e-70	0.263234	0.0273211	0.887426
GCST90200592	Osteosarcoma	rs1271309	12	124336159	G	A	0.839654	0.102192	0.0210631	1.22411e-06	0.898533	-0.446219	0.1116
GCST90200592	Osteosarcoma	rs138718754	21	22019446	G	A	0.0137957	0.299065	0.0667465	7.44313e-06	0.00797493	-1.00927	0.315011
GCST90200592	Osteosarcoma	rs139410868	6	128848756	T	A	0.0465862	0.169745	0.0368392	4.07103e-06	0.0251863	0.188969	0.731602
GCST90200592	Osteosarcoma	rs139526938	1	219574727	A	G	0.0104807	0.368963	0.0763436	1.3454e-06	0.00817378	-1.00575	0.303753
GCST90200592	Osteosarcoma	rs140254908	7	148174565	T	C	0.0136072	0.296318	0.0667266	8.96376e-06	0.0327722	0.0666953	0.887336
GCST90200592	Osteosarcoma	rs149556176	1	74971148	C	T	0.0145119	0.311969	0.0648932	1.52892e-06	0.00312699	1.24873	0.406608
GCST90200592	Osteosarcoma	rs2041073	14	73505831	C	T	0.46333	-0.198664	0.015501	1.33109e-37	0.581371	0.24611	0.155377
GCST90200592	Osteosarcoma	rs28415528	1	151907285	A	G	0.315419	-0.258668	0.0164979	2.11177e-55	0.270802	0.0914046	0.632262
GCST90200592	Osteosarcoma	rs527679656	1	28735264	A	G	0.0104298	0.339764	0.0756592	7.09827e-06	0.00335507	1.52018	0.333386
GCST90200592	Osteosarcoma	rs552255918	19	43270349	T	G	0.00604686	0.441846	0.098209	6.82618e-06	0.0248005	-0.182653	0.733586
GCST90200592	Osteosarcoma	rs56393364	5	125180055	T	C	0.040108	-0.182225	0.0393444	3.62979e-06	0.0358346	0.21314	0.640335
GCST90200592	Osteosarcoma	rs72780386	16	49814916	T	C	0.239017	-0.0884541	0.0182496	1.25399e-06	0.195122	0.41593	0.0536822
GCST90200592	Osteosarcoma	rs75319332	2	181708936	G	A	0.011435	-0.356149	0.0727905	9.94148e-07	0.01737	0.691278	0.291768
GCST90200592	Osteosarcoma	rs75629546	20	5650512	C	T	0.0522635	-0.156204	0.0351397	8.78027e-06	0.0333448	0.0570097	0.902646
GCST90200592	Osteosarcoma	rs79758596	4	91871796	G	A	0.0325719	-0.204435	0.0436081	2.75866e-06	0.0295177	0.789275	0.121632
GCST90200592	Osteosarcoma	rs9325857	8	19340298	A	G	0.166202	0.0935178	0.0208428	7.22989e-06	0.12462	-0.2043	0.427053
GCST90200592	Osteosarcoma	rs966223	15	29297329	C	T	0.287357	-0.0830286	0.017058	1.13052e-06	0.270434	0.0708274	0.711594
GCST90200592	Osteosarcoma	rs9897923	17	3160358	G	T	0.105094	0.110828	0.0250629	9.77951e-06	0.101781	0.290652	0.299898
GCST90200610	Osteosarcoma	rs10472005	5	57435051	T	C	0.306948	0.0719622	0.0162644	9.66555e-06	0.31351	-0.187298	0.305413
GCST90200610	Osteosarcoma	rs10764172	10	19863543	T	C	0.18187	-0.0911019	0.0193577	2.52338e-06	0.159871	-0.0548454	0.812288
GCST90200610	Osteosarcoma	rs12671621	7	141427823	G	A	0.144115	-0.0959662	0.0211415	5.64595e-06	0.129931	0.147405	0.561606
GCST90200610	Osteosarcoma	rs138384916	12	32677801	A	G	0.0110015	0.320601	0.0711622	6.63084e-06	0.0231794	-0.0212423	0.968588
GCST90200610	Osteosarcoma	rs139561229	20	6794231	T	C	0.0183673	0.262218	0.055583	2.38664e-06	0.00375938	1.23919	0.405687
GCST90200610	Osteosarcoma	rs149777798	3	97922002	T	A	0.0214654	-0.229041	0.0510567	7.25687e-06	0.0335887	-0.392955	0.395732
GCST90200610	Osteosarcoma	rs150561983	10	130158823	T	C	0.00945537	-0.346747	0.0768964	6.50486e-06	0.00303045	3.54052	0.0217515
GCST90200610	Osteosarcoma	rs200837	5	132364266	A	G	0.704828	-0.0780304	0.0162656	1.60836e-06	0.584254	0.188415	0.276528
GCST90200610	Osteosarcoma	rs3105001	8	95537687	G	A	0.185225	-0.0878176	0.0196158	7.57457e-06	0.206433	0.448961	0.0329557
GCST90200610	Osteosarcoma	rs3782466	12	114393653	T	C	0.0233973	0.225292	0.0489846	4.24015e-06	0.120115	-0.455805	0.0791972
GCST90200610	Osteosarcoma	rs4772303	13	100537450	T	C	0.391668	0.0817769	0.0151348	6.54449e-08	0.459487	0.106493	0.531708
GCST90200610	Osteosarcoma	rs55693503	12	76889447	A	C	0.167804	0.0907708	0.0200931	6.25694e-06	0.130806	-0.185738	0.464319
GCST90200610	Osteosarcoma	rs560865932	22	22282960	C	A	0.0305052	-0.198174	0.0440642	6.87911e-06	0.0319887	-0.157628	0.742226
GCST90200610	Osteosarcoma	rs57446313	3	149293044	C	A	0.0848738	0.130018	0.0281052	3.72565e-06	0.053631	-0.373219	0.324137
GCST90200610	Osteosarcoma	rs61750957	19	46309194	T	C	0.0639498	-0.139299	0.0304123	4.64198e-06	0.134204	0.378404	0.126485
GCST90200610	Osteosarcoma	rs7026816	9	4512778	T	A	0.258818	0.079501	0.0169702	2.80319e-06	0.326599	0.0185287	0.919532
GCST90200610	Osteosarcoma	rs73547914	6	132385749	T	C	0.0466953	0.166823	0.035192	2.13326e-06	0.0420013	-0.506399	0.232446
GCST90200610	Osteosarcoma	rs75772533	14	92649108	T	C	0.0127932	0.305576	0.0659467	3.59226e-06	0.0602109	-0.569901	0.107315
GCST90200610	Osteosarcoma	rs79075526	3	187323921	A	G	0.0284461	-0.207888	0.0448626	3.5888e-06	0.0379318	-0.464559	0.287062
GCST90200610	Osteosarcoma	rs80108502	3	45809343	T	C	0.0340317	0.184992	0.0413642	7.73866e-06	0.0454942	-0.551575	0.176837
GCST90200610	Osteosarcoma	rs9520501	13	107594419	T	G	0.193772	0.0896149	0.019035	2.50293e-06	0.151598	-0.235247	0.320302
GCST90200621	Osteosarcoma	rs10218823	1	6029418	T	G	0.0230311	-0.222455	0.0503262	9.85789e-06	0.016409	-0.237786	0.726474
GCST90200621	Osteosarcoma	rs112482010	12	113897203	T	C	0.0405965	-0.181022	0.0388047	3.08684e-06	0.0275563	0.386949	0.46663
GCST90200621	Osteosarcoma	rs112986768	19	29506244	G	A	0.0504367	0.161029	0.0352073	4.79097e-06	0.0538788	0.946235	0.0124005
GCST90200621	Osteosarcoma	rs115424826	4	73770083	T	G	0.0135283	0.30234	0.0663818	5.24962e-06	0.0115214	1.06065	0.0298566
GCST90200621	Osteosarcoma	rs117541557	22	45559000	A	G	0.0307066	0.19869	0.044174	6.86309e-06	0.0294127	0.741716	0.141416
GCST90200621	Osteosarcoma	rs11864751	16	56944236	T	C	0.282753	-0.0770225	0.0172372	7.88099e-06	0.305891	-0.08959	0.625603
GCST90200621	Osteosarcoma	rs12209480	6	108958008	A	G	0.0836571	0.125897	0.0276845	5.42752e-06	0.131118	-0.247249	0.329459
GCST90200621	Osteosarcoma	rs12292586	11	62388840	T	C	0.121936	-0.140961	0.0232037	1.24042e-09	0.0759152	0.0309532	0.922608
GCST90200621	Osteosarcoma	rs150686451	4	26329265	C	T	0.021174	0.255557	0.0523823	1.06793e-06	0.0200038	-0.240269	0.70271
GCST90200621	Osteosarcoma	rs2282377	14	104105483	G	C	0.129058	0.391216	0.0223557	1.44265e-68	0.121725	0.279594	0.282914
GCST90200621	Osteosarcoma	rs2296487	14	103529868	C	T	0.272385	-0.0821629	0.0170828	1.51176e-06	0.317764	-0.0248964	0.892034
GCST90200621	Osteosarcoma	rs2499736	6	33942008	C	T	0.925476	-0.129493	0.0291024	8.60423e-06	0.945208	0.133113	0.71473
GCST90200621	Osteosarcoma	rs2601882	15	69902992	T	G	0.256724	0.0803884	0.017521	4.47245e-06	0.250348	0.0333273	0.865637
GCST90200621	Osteosarcoma	rs2806396	1	58021160	G	A	0.533228	-0.080999	0.0159106	3.56403e-07	0.632576	-0.0759439	0.669815
GCST90200621	Osteosarcoma	rs34540037	3	116893197	A	G	0.388994	-0.0763053	0.0158921	1.57509e-06	0.36094	-0.17658	0.322373
GCST90200621	Osteosarcoma	rs34739313	2	132568631	A	G	0.240208	0.0809497	0.0180324	7.1518e-06	0.282446	0.178654	0.345409
GCST90200621	Osteosarcoma	rs4049869	22	24618473	C	A	0.314912	-0.0836536	0.0172987	1.32597e-06	0.320212	-0.00468976	0.979567
GCST90200621	Osteosarcoma	rs4665972	2	27375230	C	T	0.591238	0.0906229	0.0156384	6.83633e-09	0.624451	0.243046	0.168186
GCST90200621	Osteosarcoma	rs6796414	3	3700393	G	A	0.0936361	0.117711	0.0262536	7.33843e-06	0.0958181	0.449421	0.124129
GCST90200621	Osteosarcoma	rs7081307	10	50301316	T	C	0.248263	-0.0787228	0.0177957	9.70285e-06	0.321516	-0.180888	0.321079
GCST90200621	Osteosarcoma	rs74573247	7	7480545	G	T	0.0133358	0.303025	0.0669731	6.05167e-06	0.00243504	1.76207	0.289776
GCST90200621	Osteosarcoma	rs74927060	8	59111896	C	T	0.020436	0.262544	0.0546085	1.52643e-06	0.0339905	-0.0940151	0.843195
GCST90200621	Osteosarcoma	rs76729342	1	164475305	A	C	0.0626063	-0.140314	0.0313979	7.86224e-06	0.0659911	-0.0667315	0.84172
GCST90200621	Osteosarcoma	rs78125713	14	69657852	A	G	0.0253773	-0.232322	0.0485303	1.69161e-06	0.0472807	-0.710942	0.0793104
GCST90200621	Osteosarcoma	rs9308485	1	232101949	A	G	0.822451	-0.089511	0.0200357	7.91118e-06	0.848532	0.0174981	0.941728
GCST90200621	Osteosarcoma	rs954277	3	141734688	G	T	0.00735652	0.402886	0.0888102	5.72003e-06	0.00156468	-1.02593	0.618934
GCST90200621	Osteosarcoma	rs9907876	17	10915287	C	T	0.41275	-0.0717994	0.0161633	8.90765e-06	0.472653	0.00324559	0.984834
GCST90200626	Osteosarcoma	rs112643750	3	1223234	T	G	0.0123675	0.367619	0.0797641	4.0496e-06	0.0157445	-0.10161	0.8782
GCST90200626	Osteosarcoma	rs112743229	13	85352692	T	C	0.0549571	0.171222	0.0385894	9.12138e-06	0.0725591	0.64527	0.048606
GCST90200626	Osteosarcoma	rs114265657	2	81460739	C	G	0.0229924	-0.273198	0.0592449	4.00085e-06	0.00512386	-1.04217	0.394224
GCST90200626	Osteosarcoma	rs115833612	6	11644755	T	C	0.0531519	0.184933	0.0391227	2.27867e-06	0.0842307	-0.322916	0.295837
GCST90200626	Osteosarcoma	rs13143630	4	69473380	C	T	0.268039	-0.172007	0.0198495	4.49356e-18	0.23856	-0.307444	0.125343
GCST90200626	Osteosarcoma	rs140977378	1	116770609	A	G	0.019563	0.305573	0.0634068	1.44102e-06	0.00804103	-1.01683	0.298318
GCST90200626	Osteosarcoma	rs141851876	13	110738756	A	G	0.0120879	-0.35998	0.0802761	7.31621e-06	0.0204376	0.450993	0.457682
GCST90200626	Osteosarcoma	rs17713514	11	63035630	T	C	0.068545	0.682378	0.0337769	9.30746e-91	0.03159	1.16004	0.0187521
GCST90200626	Osteosarcoma	rs183887677	2	117766556	T	C	0.941987	0.169686	0.0375254	6.12847e-06	0.946894	-0.0777981	0.836603
GCST90200626	Osteosarcoma	rs188698899	16	10094345	C	A	0.0145598	0.334954	0.0737705	5.61249e-06	0.00380093	1.05275	0.463086
GCST90200626	Osteosarcoma	rs1887284	1	1551679	A	G	0.0147158	0.34587	0.0733543	2.41642e-06	0.0403815	-0.115807	0.786012
GCST90200626	Osteosarcoma	rs1902023	4	68670366	C	A	0.455035	-0.202087	0.0174168	3.97754e-31	0.537217	-0.0146983	0.931613
GCST90200626	Osteosarcoma	rs2853000	11	110424503	G	T	0.281297	-0.103831	0.0196585	1.27953e-07	0.271032	-0.334811	0.0813973
GCST90200626	Osteosarcoma	rs34251109	4	135754778	A	C	0.0221679	0.281538	0.059945	2.64515e-06	0.0117698	0.288086	0.723184
GCST90200626	Osteosarcoma	rs34423246	18	65229664	C	T	0.432107	0.0833605	0.0181641	4.44731e-06	0.340951	-0.122867	0.494069
GCST90200626	Osteosarcoma	rs3810951	10	49627921	A	C	0.975173	-0.262951	0.0558597	2.50969e-06	0.96619	-0.0714803	0.8792
GCST90200626	Osteosarcoma	rs40143	7	112092501	A	G	0.624243	-0.081997	0.0183743	8.09714e-06	0.705307	0.0019567	0.991667
GCST90200626	Osteosarcoma	rs4701252	5	21779045	C	T	0.160278	0.120912	0.0251591	1.54053e-06	0.174608	0.060698	0.785277
GCST90200626	Osteosarcoma	rs56082542	1	225426629	T	C	0.0343203	-0.223809	0.048698	4.30978e-06	0.0469131	-0.372865	0.362899
GCST90200626	Osteosarcoma	rs6391	8	142875549	G	A	0.540306	-0.184046	0.0176118	1.46254e-25	0.619472	0.0796957	0.649607
GCST90200626	Osteosarcoma	rs72875432	4	87814351	T	G	0.0653495	-0.164827	0.0357202	3.94216e-06	0.037244	-0.844452	0.0607505
GCST90200626	Osteosarcoma	rs73450270	22	45890945	G	A	0.0941838	-0.140171	0.0307516	5.16023e-06	0.10421	-0.247727	0.390775
GCST90200626	Osteosarcoma	rs7830314	8	61465310	T	C	0.0965593	0.158211	0.0300974	1.46709e-07	0.113914	0.326424	0.22537
GCST90200626	Osteosarcoma	rs9830884	3	73563281	A	C	0.690326	-0.0911591	0.020031	5.34156e-06	0.754044	0.0621695	0.753283
GCST90200640	Osteosarcoma	rs10904140	10	3945954	G	T	0.754772	-0.109305	0.0218084	5.38579e-07	0.838071	-0.304528	0.186236
GCST90200640	Osteosarcoma	rs113606324	10	21196591	T	C	0.0260346	-0.270614	0.0597466	5.91619e-06	0.0564396	-0.350042	0.350051
GCST90200640	Osteosarcoma	rs117436007	12	114960365	C	G	0.0440917	0.215378	0.0463344	3.34608e-06	0.0334009	-0.0901275	0.853324
GCST90200640	Osteosarcoma	rs117527466	13	108517914	A	G	0.0248137	-0.311828	0.0606262	2.69743e-07	0.0195031	-0.278297	0.650023
GCST90200640	Osteosarcoma	rs12356252	10	96708785	G	C	0.0441775	-0.207399	0.0466005	8.56393e-06	0.0348309	-0.151426	0.746535
GCST90200640	Osteosarcoma	rs12603982	17	43949205	T	C	0.553891	-0.0903092	0.0195756	3.96201e-06	0.53483	-0.00338621	0.984198
GCST90200640	Osteosarcoma	rs138436469	8	46157886	C	G	0.0118273	-0.39523	0.0879814	7.04908e-06	0.00578266	-1.0644	0.371111
GCST90200640	Osteosarcoma	rs148430379	2	216600738	T	C	0.00909802	-0.495085	0.0985398	5.05492e-07	0.0346212	-0.816995	0.0861668
GCST90200640	Osteosarcoma	rs151049116	7	77464877	A	G	0.0145878	-0.385903	0.0791533	1.08596e-06	0.00956257	0.679536	0.461654
GCST90200640	Osteosarcoma	rs16870131	5	2610546	G	A	0.0889213	0.145413	0.032894	9.84004e-06	0.0600556	0.0614348	0.862133
GCST90200640	Osteosarcoma	rs28533488	18	76598785	T	G	0.460849	0.088911	0.0189053	2.56395e-06	0.481779	0.023544	0.890022
GCST90200640	Osteosarcoma	rs28634222	4	79831030	C	T	0.11345	-0.132523	0.0297045	8.14384e-06	0.176877	0.448917	0.0443741
GCST90200640	Osteosarcoma	rs3772298	3	1324709	C	T	0.209939	-0.105656	0.0231164	4.86308e-06	0.24907	0.018248	0.925968
GCST90200640	Osteosarcoma	rs57356983	2	3106403	A	G	0.252211	-0.10447	0.0213393	9.79775e-07	0.192699	0.240139	0.263923
GCST90200640	Osteosarcoma	rs603424	10	100315722	A	G	0.155452	-0.180492	0.0260784	4.48089e-12	0.116252	-0.368514	0.163326
GCST90200640	Osteosarcoma	rs72676123	1	63334833	C	T	0.0217729	-0.289624	0.064463	7.02693e-06	0.0341736	0.126618	0.792386
GCST90200640	Osteosarcoma	rs7558794	2	176265265	G	T	0.0834644	0.16471	0.0345066	1.81253e-06	0.144934	0.50826	0.00686562
GCST90200640	Osteosarcoma	rs79879001	14	96417489	C	T	0.0514091	0.201273	0.0425541	2.24732e-06	0.0282694	1.19015	0.0248989
GCST90200640	Osteosarcoma	rs80168550	7	7800328	C	A	0.0644812	-0.170731	0.0384176	8.82641e-06	0.0597471	-0.169161	0.635641
GCST90200647	Osteosarcoma	rs113210713	18	67141682	C	T	0.0167186	-0.356048	0.0776739	4.56429e-06	0.0138209	-0.451183	0.547239
GCST90200647	Osteosarcoma	rs113598452	7	101529145	G	A	0.0333126	-0.267576	0.0544432	8.88832e-07	0.0359589	0.218697	0.635116
GCST90200647	Osteosarcoma	rs115200584	6	52702498	T	C	0.0386994	-0.239794	0.0517234	3.55086e-06	0.0258572	0.860683	0.127963
GCST90200647	Osteosarcoma	rs11577659	1	84876616	A	G	0.00893414	-0.485931	0.105429	4.04413e-06	0.0211217	0.614799	0.310479
GCST90200647	Osteosarcoma	rs116612229	4	8270650	A	G	0.0103434	-0.480641	0.0968928	7.02957e-07	0.00282076	-1.00195	0.542473
GCST90200647	Osteosarcoma	rs12207201	6	123540670	T	C	0.0808839	-0.159814	0.0359543	8.7923e-06	0.103773	-0.0853564	0.760636
GCST90200647	Osteosarcoma	rs12776137	10	121495542	T	C	0.0288382	0.26666	0.0587576	5.67083e-06	0.0561291	0.130908	0.725139
GCST90200647	Osteosarcoma	rs12936359	17	67414345	A	C	0.0827293	0.16185	0.0357472	5.96485e-06	0.0770516	-0.172332	0.58692
GCST90200647	Osteosarcoma	rs139048323	11	130597234	T	A	0.006337	0.571546	0.124856	4.70274e-06	0.000618318	-1.24691	0.735484
GCST90200647	Osteosarcoma	rs141650302	9	100761512	A	G	0.0106073	0.43548	0.0969833	7.11372e-06	0.0227269	-0.389671	0.491968
GCST90200647	Osteosarcoma	rs143782399	4	54656125	C	T	0.0237549	0.287276	0.0631872	5.45653e-06	0.0412101	-0.468069	0.282709
GCST90200647	Osteosarcoma	rs147085338	2	31802570	C	T	0.0150156	0.360612	0.0814175	9.45942e-06	0.00830859	1.52464	0.0978476
GCST90200647	Osteosarcoma	rs1796362	12	42479382	G	A	0.759024	0.112498	0.0243003	3.66563e-06	0.729784	-0.249967	0.189227
GCST90200647	Osteosarcoma	rs200399858	19	32851497	T	C	0.484517	-0.176278	0.0197156	3.85539e-19	0.528416	-0.0572543	0.735807
GCST90200647	Osteosarcoma	rs2838679	21	44771532	C	T	0.0947543	-0.157182	0.0338605	3.44961e-06	0.184643	0.354386	0.107721
GCST90200647	Osteosarcoma	rs34221959	11	95503012	T	C	0.0676328	-0.194149	0.0395816	9.34101e-07	0.0872508	-0.0655691	0.830244
GCST90200647	Osteosarcoma	rs35573679	7	83660243	A	C	0.0902327	0.163506	0.0347431	2.52448e-06	0.0645277	0.000575885	0.998667
GCST90200647	Osteosarcoma	rs35617968	14	100321886	A	C	0.15911	-0.127219	0.0272396	3.00684e-06	0.20304	0.0283662	0.893604
GCST90200647	Osteosarcoma	rs55672605	7	67362814	G	C	0.0996276	0.148187	0.0324962	5.11222e-06	0.0986694	-0.348002	0.229511
GCST90200647	Osteosarcoma	rs62437404	6	74405744	G	A	0.157643	-0.120149	0.0270374	8.83767e-06	0.119892	-0.130904	0.618935
GCST90200647	Osteosarcoma	rs6465284	7	90732782	G	A	0.412818	-0.0941178	0.0199891	2.49591e-06	0.494233	0.225524	0.185812
GCST90200647	Osteosarcoma	rs6584194	10	98400642	C	T	0.362607	0.146501	0.0201348	3.43761e-13	0.413923	-0.183171	0.289509
GCST90200647	Osteosarcoma	rs7250803	19	46252557	C	T	0.10666	-0.154222	0.0322608	1.74875e-06	0.141565	0.0302117	0.900769
GCST90200647	Osteosarcoma	rs72645247	20	47625950	G	A	0.0156992	0.398568	0.0787558	4.17485e-07	0.0511337	-0.0311202	0.935168
GCST90200647	Osteosarcoma	rs73164052	22	32244718	G	A	0.0655094	-0.180203	0.0392013	4.28908e-06	0.0784098	0.215553	0.492855
GCST90200647	Osteosarcoma	rs77268842	12	65731287	T	C	0.0256145	0.283622	0.0623798	5.44941e-06	0.0195399	0.459626	0.465499
GCST90200647	Osteosarcoma	rs79642799	11	61585180	T	G	0.0629492	0.202296	0.0421103	1.55562e-06	0.0894337	0.329495	0.275185
GCST90200647	Osteosarcoma	rs80093396	4	162163735	A	G	0.198616	0.118429	0.0248232	1.83407e-06	0.264336	-0.201439	0.295793
GCST90200647	Osteosarcoma	rs8101881	19	32873722	T	C	0.643919	0.33431	0.0203003	6.20733e-61	0.677531	-0.360228	0.0474056
GCST90200647	Osteosarcoma	rs9747983	17	39470363	C	T	0.833161	-0.13198	0.0264516	6.05399e-07	0.910712	-0.327584	0.270059
GCST90200647	Osteosarcoma	rs9977179	21	37973035	G	A	0.224688	-0.109036	0.0241153	6.14157e-06	0.241066	-0.112523	0.573885
GCST90200670	Osteosarcoma	rs11045806	12	21161802	A	G	0.183841	-0.121363	0.0199163	1.10356e-09	0.115271	-0.234903	0.387197
GCST90200670	Osteosarcoma	rs111898962	1	174113876	G	C	0.0133934	0.302803	0.0675372	7.34302e-06	0.0226707	0.863218	0.0218872
GCST90200670	Osteosarcoma	rs113369146	12	55327473	T	C	0.0134436	-0.31759	0.0680161	3.02179e-06	0.00836797	-1.01138	0.292266
GCST90200670	Osteosarcoma	rs139592725	8	78752288	T	C	0.00770494	-0.395634	0.0893584	9.53342e-06	0.00560615	0.358959	0.761216
GCST90200670	Osteosarcoma	rs192160556	15	69244750	T	A	0.0167168	-0.28132	0.0600314	2.78308e-06	0.00332467	-1.02583	0.472634
GCST90200670	Osteosarcoma	rs193040993	7	110060899	A	C	0.0121676	-0.319398	0.0693696	4.13858e-06	0.0103915	-0.324489	0.696251
GCST90200670	Osteosarcoma	rs2512253	11	124169361	C	T	0.687359	0.0775194	0.0167831	3.85773e-06	0.734057	0.264301	0.167282
GCST90200670	Osteosarcoma	rs2587878	16	56281447	C	T	0.572189	0.0750908	0.0158565	2.18372e-06	0.697929	0.460505	0.0134051
GCST90200670	Osteosarcoma	rs348818	20	60446962	G	A	0.824319	0.0965211	0.0203781	2.17439e-06	0.869366	0.257636	0.309151
GCST90200670	Osteosarcoma	rs4149056	12	21178615	C	T	0.158537	0.310638	0.0208638	3.89514e-50	0.201052	0.126787	0.553356
GCST90200670	Osteosarcoma	rs4320332	6	88551167	T	C	0.712546	0.0767359	0.0170373	6.66854e-06	0.791679	0.25922	0.217764
GCST90200670	Osteosarcoma	rs55700273	10	70277511	G	C	0.0679121	-0.140349	0.031127	6.51661e-06	0.0806797	-0.0820797	0.796289
GCST90200670	Osteosarcoma	rs6759892	2	233693023	G	T	0.405879	-0.0796622	0.0158407	4.9315e-07	0.482971	-0.00775605	0.963704
GCST90200670	Osteosarcoma	rs7375178	4	69103961	A	C	0.459862	-0.120089	0.0156006	1.38563e-14	0.568774	-0.0843041	0.622831
GCST90200670	Osteosarcoma	rs73887032	3	181532919	C	T	0.0922887	-0.122087	0.0273365	7.96727e-06	0.059822	0.409501	0.266472
GCST90200670	Osteosarcoma	rs75429487	7	147645215	G	A	0.0841352	0.139911	0.028355	8.04492e-07	0.0696295	-0.693299	0.041503
GCST90200670	Osteosarcoma	rs756601	8	17170660	T	C	0.419158	-0.0726806	0.015711	3.72615e-06	0.371277	-0.0860359	0.627232
GCST90200670	Osteosarcoma	rs76295322	3	72618821	T	C	0.0368401	-0.195679	0.0413932	2.27506e-06	0.0599502	0.0269891	0.940616
GCST90200670	Osteosarcoma	rs77269275	11	89224522	C	A	0.0505316	-0.17258	0.0355083	1.17226e-06	0.0406257	-0.328547	0.434019
GCST90200670	Osteosarcoma	rs77857737	6	74666333	T	A	0.0214528	0.241259	0.0534797	6.4451e-06	0.00924349	0.508754	0.566954
GCST90200670	Osteosarcoma	rs7797147	7	137759283	G	A	0.313359	0.0756403	0.0167647	6.42588e-06	0.319055	-0.162653	0.372429
GCST90200758	Osteosarcoma	rs10269292	7	82581135	A	G	0.195962	0.0984281	0.0193586	3.68686e-07	0.188776	0.189502	0.387681
GCST90200758	Osteosarcoma	rs1047891	2	210675783	A	C	0.306588	0.453848	0.0158854	1.57833e-179	0.323374	0.243005	0.180097
GCST90200758	Osteosarcoma	rs10774628	12	109245890	G	A	0.422142	0.0737158	0.0160601	4.43283e-06	0.394633	0.0183841	0.916181
GCST90200758	Osteosarcoma	rs112853931	4	114442765	T	C	0.0126164	0.304783	0.0682525	7.98741e-06	0.0364	0.794709	0.081538
GCST90200758	Osteosarcoma	rs11842416	13	45461735	C	T	0.194696	-0.0941109	0.0193514	1.1547e-06	0.271013	-0.308835	0.104853
GCST90200758	Osteosarcoma	rs11905888	20	47727603	A	G	0.159012	0.111069	0.0218002	3.48961e-07	0.147847	0.253856	0.299064
GCST90200758	Osteosarcoma	rs12360187	10	7405667	C	A	0.0445084	0.167901	0.0367512	4.91007e-06	0.0495882	-0.597013	0.126361
GCST90200758	Osteosarcoma	rs12908733	15	58386598	C	T	0.0284285	-0.245303	0.0461495	1.06421e-07	0.0330738	0.341434	0.475312
GCST90200758	Osteosarcoma	rs143945410	14	51333418	C	T	0.0152461	0.278379	0.0623508	8.01718e-06	0.0143993	1.01895	0.0214892
GCST90200758	Osteosarcoma	rs1992855	3	126190826	C	T	0.423507	0.123217	0.0156499	3.45297e-15	0.404656	0.00155714	0.992821
GCST90200758	Osteosarcoma	rs292488	5	168682254	G	A	0.806715	0.0897771	0.0193251	3.39047e-06	0.875694	-0.000915502	0.997197
GCST90200758	Osteosarcoma	rs34124418	2	236123582	C	T	0.180629	0.092503	0.020001	3.74738e-06	0.204066	0.0917036	0.668005
GCST90200758	Osteosarcoma	rs34910457	11	132737246	G	A	0.328421	-0.0782905	0.0163006	1.56366e-06	0.259424	0.277798	0.151751
GCST90200758	Osteosarcoma	rs3809346	13	110308596	A	G	0.443624	-0.068554	0.015162	6.14249e-06	0.400442	-0.0408066	0.814358
GCST90200758	Osteosarcoma	rs4143460	9	10228203	C	T	0.745368	0.0806486	0.0175915	4.55005e-06	0.760324	0.00341342	0.986352
GCST90200758	Osteosarcoma	rs4568357	5	124451159	T	C	0.74207	-0.0813682	0.0180103	6.24639e-06	0.704678	-0.12905	0.490322
GCST90200758	Osteosarcoma	rs55933544	9	6534080	T	C	0.24807	-0.0843062	0.0177259	1.97362e-06	0.216721	-0.157778	0.446913
GCST90200758	Osteosarcoma	rs662602	1	119724280	G	C	0.673698	-0.141162	0.016456	9.64155e-18	0.665716	0.0362036	0.840371
GCST90200758	Osteosarcoma	rs669312	10	77449012	G	A	0.837177	-0.0969545	0.0214707	6.31191e-06	0.83545	0.16133	0.485338
GCST90200758	Osteosarcoma	rs73002547	2	210362135	G	A	0.109107	-0.11597	0.0244822	2.16992e-06	0.15344	-0.00372422	0.987516
GCST90200758	Osteosarcoma	rs78312207	3	126280532	A	G	0.065643	0.13723	0.0306112	7.35956e-06	0.064038	-0.336661	0.338175
GCST90200758	Osteosarcoma	rs8011282	14	99790112	T	C	0.505086	0.0692634	0.0153952	6.82667e-06	0.576298	-0.109037	0.526731
GCST90200758	Osteosarcoma	rs946253	1	164527374	C	T	0.137922	-0.100275	0.0222894	6.83511e-06	0.122588	-0.373788	0.150116
GCST90200758	Osteosarcoma	rs9653227	2	6203055	C	A	0.474918	0.0698894	0.0155745	7.20869e-06	0.533032	-0.0461039	0.786801
GCST90200758	Osteosarcoma	rs9689119	6	137551947	A	G	0.240514	-0.0864181	0.01834	2.45292e-06	0.211755	-0.454667	0.0297002
GCST90200761	Osteosarcoma	rs10901047	9	130448288	C	T	0.416843	0.117368	0.0160564	2.67648e-13	0.432539	0.146808	0.39236
GCST90200761	Osteosarcoma	rs11018151	10	127486977	G	A	0.11998	0.106589	0.0239582	8.62953e-06	0.0899788	-0.195911	0.50812
GCST90200761	Osteosarcoma	rs111490965	4	114528203	T	A	0.0316587	-0.216114	0.0440851	9.47675e-07	0.00755363	0.901297	0.35495
GCST90200761	Osteosarcoma	rs11161609	1	85397053	T	G	0.566098	0.0880975	0.0156275	1.72698e-08	0.554446	-0.185219	0.27766
GCST90200761	Osteosarcoma	rs113100676	12	122198506	C	T	0.0524351	-0.156652	0.035105	8.10548e-06	0.0296971	-0.219833	0.66457
GCST90200761	Osteosarcoma	rs11915421	3	143405868	G	A	0.230769	-0.0956235	0.0186851	3.09382e-07	0.187755	0.292458	0.178444
GCST90200761	Osteosarcoma	rs12330578	3	73484471	C	G	0.582831	0.0699353	0.0157152	8.58066e-06	0.678822	-0.201601	0.268983
GCST90200761	Osteosarcoma	rs12657777	5	1063108	A	G	0.445658	0.0733716	0.0159713	4.34933e-06	0.460958	-0.12665	0.461151
GCST90200761	Osteosarcoma	rs13157370	5	99784915	A	C	0.0108088	-0.338289	0.0746745	5.89341e-06	0.00748718	1.16541	0.262579
GCST90200761	Osteosarcoma	rs135539	22	46163368	C	A	0.427153	0.0754141	0.0159768	2.35575e-06	0.465238	-0.0738916	0.666018
GCST90200761	Osteosarcoma	rs146778079	2	128571258	A	G	0.00993539	0.362166	0.0774418	2.91634e-06	0.0044974	-1.02262	0.418637
GCST90200761	Osteosarcoma	rs147194458	10	129431588	G	A	0.0417786	0.176996	0.0397911	8.66215e-06	0.0256478	-0.464053	0.3832
GCST90200761	Osteosarcoma	rs17743980	17	9890522	A	G	0.288639	0.0939466	0.0173153	5.7751e-08	0.286742	-0.0226012	0.904095
GCST90200761	Osteosarcoma	rs181491609	18	4197092	C	G	0.00839416	0.403271	0.0832491	1.27156e-06	0.0462087	-0.243487	0.546723
GCST90200761	Osteosarcoma	rs2362313	7	48500964	G	A	0.292516	0.0799668	0.0171157	2.98102e-06	0.37993	-0.411612	0.0185298
GCST90200761	Osteosarcoma	rs35305782	7	157966288	C	A	0.0739765	-0.1558	0.0293864	1.14695e-07	0.0917798	-0.153835	0.603468
GCST90200761	Osteosarcoma	rs37369	5	35037010	T	C	0.0825538	-0.188103	0.0278055	1.3335e-11	0.101122	-0.0775629	0.78129
GCST90200761	Osteosarcoma	rs374467335	2	87133922	C	T	0.0219536	0.243301	0.0532522	4.90411e-06	0.0725721	0.00311811	0.992486
GCST90200761	Osteosarcoma	rs4037	10	95606063	A	G	0.356839	0.0734704	0.0160959	5.00573e-06	0.317186	-0.175119	0.340146
GCST90200761	Osteosarcoma	rs7580046	2	210490648	A	G	0.527159	0.0921957	0.0153932	2.10653e-09	0.485599	0.188953	0.265821
GCST90200761	Osteosarcoma	rs76488787	3	97011401	G	C	0.0120107	0.315127	0.0711113	9.35961e-06	0.0151778	0.337852	0.634707
GCST90200761	Osteosarcoma	rs77248945	1	163270587	C	T	0.0155735	-0.276162	0.0620606	8.59218e-06	0.0106888	-1.02003	0.218117
GCST90200761	Osteosarcoma	rs80265523	11	114146299	A	T	0.004914	0.500597	0.111359	6.94522e-06	0.000830763	-1.20222	0.70254
GCST90200761	Osteosarcoma	rs853155	5	143245288	C	T	0.376912	-0.0815546	0.0159661	3.25643e-07	0.378034	0.170444	0.333512
GCST90200761	Osteosarcoma	rs9319142	13	85333538	G	T	0.367465	0.0770093	0.0160274	1.54863e-06	0.328138	-0.175286	0.333655
GCST90200761	Osteosarcoma	rs9511906	13	25737722	T	G	0.375118	0.0768117	0.0166866	4.16081e-06	0.396577	-0.380124	0.0297351
GCST90200812	Osteosarcoma	rs10104997	8	54527508	T	C	0.190596	0.0906589	0.0189184	1.65047e-06	0.233587	-0.212626	0.289408
GCST90200812	Osteosarcoma	rs111383346	18	44632396	T	G	0.0524124	0.154901	0.0337111	4.32859e-06	0.0672364	0.285112	0.397632
GCST90200812	Osteosarcoma	rs117228599	12	19715630	T	C	0.0176953	-0.256145	0.0567853	6.45956e-06	0.00859006	-0.165527	0.856429
GCST90200812	Osteosarcoma	rs12099786	12	66944523	A	G	0.074122	-0.134808	0.0287273	2.69633e-06	0.0679314	0.103489	0.760396
GCST90200812	Osteosarcoma	rs12501448	4	40670288	A	G	0.441165	-0.0682209	0.0152703	7.91184e-06	0.31702	0.348412	0.0234963
GCST90200812	Osteosarcoma	rs146456494	11	69963621	C	T	0.0152536	0.306466	0.0614415	6.10269e-07	0.0249944	0.113534	0.832051
GCST90200812	Osteosarcoma	rs148867117	6	123562165	T	C	0.0127921	-0.303602	0.0667434	5.39536e-06	0.0235229	0.732987	0.196307
GCST90200812	Osteosarcoma	rs2029164	5	177469411	A	G	0.0533243	-0.155467	0.0333238	3.0812e-06	0.0546783	0.259765	0.486049
GCST90200812	Osteosarcoma	rs2480790	10	114009013	A	C	0.347705	-0.0790972	0.0159927	7.58212e-07	0.464552	0.182709	0.283275
GCST90200812	Osteosarcoma	rs2567309	9	101190834	G	A	0.914239	0.128419	0.0271382	2.22287e-06	0.933683	0.121096	0.724114
GCST90200812	Osteosarcoma	rs28587335	8	28607929	G	C	0.159228	0.0922636	0.0208431	9.57423e-06	0.118418	0.179745	0.500767
GCST90200812	Osteosarcoma	rs59194588	7	53931477	A	G	0.116744	0.109988	0.0232394	2.21419e-06	0.117584	-0.380825	0.145484
GCST90200812	Osteosarcoma	rs62354638	5	36638487	A	G	0.0320544	-0.265376	0.042679	5.03647e-10	0.0318948	0.122242	0.799866
GCST90200812	Osteosarcoma	rs62493851	8	19389257	C	G	0.324184	-0.0746533	0.0161832	3.96871e-06	0.252363	0.399553	0.0415824
GCST90200812	Osteosarcoma	rs6498990	16	52641140	G	A	0.176274	-0.101751	0.019931	3.30523e-07	0.19655	0.111507	0.604522
GCST90200812	Osteosarcoma	rs7186542	16	87835368	G	C	0.281862	-0.0877798	0.0165352	1.10438e-07	0.311509	0.231492	0.206636
GCST90200812	Osteosarcoma	rs72702103	4	179430265	T	G	0.133526	0.109173	0.0222666	9.43852e-07	0.128087	-0.272733	0.279373
GCST90200812	Osteosarcoma	rs72702247	1	155023444	A	G	0.00741149	-0.389047	0.0874619	8.65973e-06	0.00508288	1.76712	0.129549
GCST90200812	Osteosarcoma	rs74631369	2	186736920	G	A	0.0310163	0.194586	0.043199	6.65566e-06	0.0385435	0.364028	0.414234
GCST90200812	Osteosarcoma	rs75223233	3	131756467	A	C	0.0280871	0.205992	0.0449515	4.59379e-06	0.0258	-0.467438	0.37773
GCST90200812	Osteosarcoma	rs76683575	1	15004371	G	A	0.0249724	-0.222531	0.0479409	3.45433e-06	0.00794345	-0.261691	0.795431
GCST90200812	Osteosarcoma	rs77370813	17	17835607	T	C	0.0373929	0.189519	0.0392617	1.3856e-06	0.0368507	0.412236	0.363916
GCST90200812	Osteosarcoma	rs77582550	19	46208818	T	C	0.0295237	0.200333	0.0440169	5.33222e-06	0.0406107	0.10119	0.814203
GCST90200812	Osteosarcoma	rs9549656	13	113071444	A	T	0.211702	0.0862869	0.0183216	2.48224e-06	0.257973	-0.181989	0.353452
GCST90200820	Osteosarcoma	rs10236510	7	119632797	A	G	0.171844	-0.141919	0.0270807	1.60068e-07	0.228761	-0.103055	0.610616
GCST90200820	Osteosarcoma	rs10468503	17	54661426	G	A	0.843236	0.142125	0.0286565	7.06297e-07	0.916899	-0.0296862	0.922334
GCST90200820	Osteosarcoma	rs10503585	8	16856688	C	T	0.588547	-0.100321	0.0209771	1.73204e-06	0.644507	-0.209595	0.235266
GCST90200820	Osteosarcoma	rs112036394	16	4812786	C	T	0.145264	-0.134682	0.0289585	3.30572e-06	0.192414	-0.0364255	0.866058
GCST90200820	Osteosarcoma	rs117739522	13	83396878	G	T	0.0184216	0.366082	0.0765657	1.7419e-06	0.0106151	-0.321751	0.697972
GCST90200820	Osteosarcoma	rs11849211	14	95335809	A	G	0.166117	-0.127465	0.0278303	4.64778e-06	0.181188	-0.103614	0.638906
GCST90200820	Osteosarcoma	rs12003375	9	29378733	G	A	0.706143	0.101711	0.0229042	8.96667e-06	0.772938	0.163445	0.422327
GCST90200820	Osteosarcoma	rs12583707	13	41453253	T	C	0.106381	0.168735	0.0335172	4.7964e-07	0.0803721	0.0592629	0.84928
GCST90200820	Osteosarcoma	rs1504451	12	60313624	A	G	0.464552	0.0933547	0.020753	6.84751e-06	0.530243	0.298071	0.0804044
GCST90200820	Osteosarcoma	rs182261893	9	81798236	C	A	0.00424097	-0.706795	0.1581	7.80111e-06	0.0210716	-0.679312	0.249755
GCST90200820	Osteosarcoma	rs3213876	18	75472023	C	T	0.333297	-0.101614	0.0219552	3.68751e-06	0.299701	0.233194	0.208938
GCST90200820	Osteosarcoma	rs35678	3	10338239	T	C	0.392742	-0.098419	0.0215878	5.13959e-06	0.404793	-0.265108	0.126413
GCST90200820	Osteosarcoma	rs5761565	22	26498297	C	T	0.932379	-0.193125	0.0409911	2.4605e-06	0.977747	-0.309738	0.591581
GCST90200820	Osteosarcoma	rs61133880	5	168898726	A	T	0.0362745	-0.253462	0.0555793	5.10628e-06	0.0324862	0.167476	0.732904
GCST90200820	Osteosarcoma	rs6786284	3	144021887	G	A	0.404445	-0.0988718	0.0205672	1.5302e-06	0.449891	0.285266	0.0936311
GCST90200820	Osteosarcoma	rs72777711	10	11975968	C	A	0.0679039	-0.196834	0.0408247	1.42528e-06	0.0640299	-0.566547	0.103164
GCST90200820	Osteosarcoma	rs74754867	8	26932905	C	T	0.0200305	0.350425	0.0723269	1.26602e-06	0.0297367	0.897241	0.00616198
GCST90200820	Osteosarcoma	rs77506352	10	122384116	T	C	0.0690367	-0.21797	0.0401176	5.53295e-08	0.0792935	-0.475818	0.133459
GCST90200820	Osteosarcoma	rs78479492	3	118600849	T	C	0.0756615	-0.18117	0.0382793	2.21394e-06	0.080301	0.382045	0.21667
GCST90200820	Osteosarcoma	rs79027703	8	94651378	T	C	0.232281	-0.111188	0.0243747	5.07574e-06	0.157691	0.179423	0.442803
GCST90200820	Osteosarcoma	rs79369357	22	47566825	T	G	0.0141274	-0.387947	0.0874743	9.20801e-06	0.00834571	-0.141543	0.877683
GCST90200820	Osteosarcoma	rs80332390	2	234191055	C	A	0.0292455	0.319919	0.0610081	1.57243e-07	0.0396469	0.0935037	0.831585
GCST90200826	Osteosarcoma	rs10188280	2	38445313	A	C	0.315828	-0.0783246	0.016629	2.47582e-06	0.326504	0.00528548	0.976784
GCST90200826	Osteosarcoma	rs1047891	2	210675783	A	C	0.308392	0.521407	0.0157488	1e-200	0.323374	0.243005	0.180097
GCST90200826	Osteosarcoma	rs10848157	12	130606816	A	G	0.578302	-0.068986	0.0155162	8.74599e-06	0.631173	-0.308196	0.0800479
GCST90200826	Osteosarcoma	rs117014867	20	42936633	T	C	0.0367567	-0.181199	0.0409531	9.66394e-06	0.0336741	0.657061	0.167608
GCST90200826	Osteosarcoma	rs117066656	7	4145332	T	C	0.0154658	0.275443	0.0621198	9.24718e-06	0.00613937	-0.586101	0.619363
GCST90200826	Osteosarcoma	rs12552157	9	87124998	A	G	0.0612381	0.145321	0.0321705	6.26596e-06	0.0388745	0.147617	0.74059
GCST90200826	Osteosarcoma	rs12685098	9	8849933	A	G	0.167919	-0.0973552	0.0208393	2.98696e-06	0.122132	-0.309374	0.240267
GCST90200826	Osteosarcoma	rs12890536	14	76974101	C	T	0.0240132	-0.226276	0.0506893	8.04473e-06	0.0348252	-0.370163	0.435046
GCST90200826	Osteosarcoma	rs140440550	11	70096601	G	C	0.00679364	-0.416686	0.0940262	9.35364e-06	0.0131919	-1.00834	0.190361
GCST90200826	Osteosarcoma	rs1466182	16	80583716	C	T	0.0453059	-0.168359	0.0370821	5.62121e-06	0.0419373	-0.137431	0.746206
GCST90200826	Osteosarcoma	rs2126263	8	9324101	A	G	0.901722	-0.119571	0.0261047	4.63983e-06	0.853186	0.143882	0.54796
GCST90200826	Osteosarcoma	rs2605366	12	74590627	G	A	0.0409191	0.175869	0.0388973	6.14383e-06	0.0270233	0.531384	0.3221
GCST90200826	Osteosarcoma	rs279233	19	11923396	C	A	0.326569	-0.0736694	0.0165128	8.1447e-06	0.347949	-0.250388	0.162133
GCST90200826	Osteosarcoma	rs319742	2	210967605	G	C	0.664924	0.0734543	0.0164363	7.85729e-06	0.685829	0.121475	0.509609
GCST90200826	Osteosarcoma	rs4646961	1	75751484	A	G	0.308551	0.0786309	0.016528	1.96066e-06	0.263229	0.0270681	0.888456
GCST90200826	Osteosarcoma	rs4811715	20	56564093	G	A	0.724379	0.081658	0.0180922	6.37819e-06	0.719786	0.0465934	0.805656
GCST90200826	Osteosarcoma	rs4889235	16	81110033	A	G	0.916016	0.130963	0.0277182	2.30346e-06	0.875346	0.259938	0.31612
GCST90200826	Osteosarcoma	rs55933544	9	6534080	T	C	0.247807	-0.114008	0.0178502	1.69227e-10	0.216721	-0.157778	0.446913
GCST90200826	Osteosarcoma	rs6535947	4	153713963	G	T	0.617712	-0.0811601	0.0159664	3.71139e-07	0.616	-0.00272553	0.987575
GCST90200826	Osteosarcoma	rs6833953	4	179771605	C	T	0.2591	-0.0865286	0.0177544	1.09554e-06	0.296729	0.03201	0.864041
GCST90200826	Osteosarcoma	rs6951810	7	56008905	C	T	0.755385	0.0847541	0.0180041	2.50789e-06	0.809733	-0.0539519	0.804178
GCST90200826	Osteosarcoma	rs72730044	4	141635385	G	A	0.13034	0.104039	0.023016	6.17543e-06	0.0626293	-0.0632401	0.85745
GCST90200826	Osteosarcoma	rs73186015	3	122272236	A	G	0.127792	0.102628	0.0231553	9.3296e-06	0.127943	-0.425061	0.0949271
GCST90200826	Osteosarcoma	rs76495658	4	114444393	G	T	0.0127036	0.350521	0.0685502	3.16494e-07	0.0366161	0.970516	0.0330666
GCST90200826	Osteosarcoma	rs9749620	19	14989848	C	G	0.640703	-0.0793671	0.0160831	8.0224e-07	0.677128	-0.109259	0.550508
GCST90200826	Osteosarcoma	rs9851577	3	126189467	T	C	0.424726	0.0777352	0.0157926	8.55593e-07	0.404721	0.00275214	0.987314
GCST90200826	Osteosarcoma	rs9982607	21	21936256	A	T	0.173605	0.0965897	0.0207686	3.30712e-06	0.19484	-0.121643	0.570511
GCST90200844	Osteosarcoma	rs111383346	18	44632396	T	G	0.0524822	0.150161	0.0325562	3.98112e-06	0.0672364	0.285112	0.397632
GCST90200844	Osteosarcoma	rs113402032	17	34828940	A	G	0.151717	0.100827	0.0201701	5.76802e-07	0.174518	-0.279172	0.21454
GCST90200844	Osteosarcoma	rs12102586	16	27366732	T	C	0.0868958	0.127288	0.0256636	7.05418e-07	0.0994119	0.0147708	0.958261
GCST90200844	Osteosarcoma	rs12636534	3	120303315	A	G	0.12605	0.0972599	0.0219016	8.96418e-06	0.169908	-0.173117	0.445051
GCST90200844	Osteosarcoma	rs1354034	3	56815721	C	T	0.609248	0.146352	0.0148131	5.08864e-23	0.704988	-0.132451	0.4777
GCST90200844	Osteosarcoma	rs139461673	8	100232225	C	T	0.0162468	0.251288	0.0567722	9.58823e-06	0.00425762	2.67924	0.0485635
GCST90200844	Osteosarcoma	rs140924568	11	62543654	T	C	0.0129216	-0.282906	0.0639464	9.6841e-06	0.0183234	0.927131	0.0226256
GCST90200844	Osteosarcoma	rs17331931	2	185574031	G	A	0.0882175	-0.124791	0.0256884	1.18645e-06	0.0732546	0.213104	0.51639
GCST90200844	Osteosarcoma	rs2291133	8	144467379	T	G	0.406929	-0.0678848	0.0147656	4.27619e-06	0.422958	0.0613287	0.720878
GCST90200844	Osteosarcoma	rs4639218	5	138162784	T	C	0.406345	0.0660088	0.0147465	7.59656e-06	0.479339	-0.207036	0.224967
GCST90200844	Osteosarcoma	rs56257551	11	259575	T	C	0.103311	0.106765	0.0239261	8.109e-06	0.15475	0.0673166	0.772917
GCST90200844	Osteosarcoma	rs60084385	2	102122820	G	T	0.441624	0.0722066	0.0146794	8.70225e-07	0.596347	-0.249266	0.1521
GCST90200844	Osteosarcoma	rs62354638	5	36638487	A	G	0.0317978	-0.221323	0.0414614	9.39475e-08	0.0318948	0.122242	0.799866
GCST90200844	Osteosarcoma	rs62366562	5	105470032	G	A	0.750411	0.0757264	0.0168626	7.0962e-06	0.713236	-0.0492679	0.794017
GCST90200844	Osteosarcoma	rs75061547	7	135777504	C	A	0.116028	-0.111316	0.0232928	1.76177e-06	0.124529	-0.22648	0.379991
GCST90200844	Osteosarcoma	rs75628965	6	86256187	T	C	0.0452571	0.161582	0.0345066	2.83206e-06	0.0339657	-0.598381	0.200835
GCST90200844	Osteosarcoma	rs79961837	6	100820533	T	C	0.0126177	0.307132	0.0648256	2.16031e-06	0.0337927	-0.641058	0.177121
GCST90200866	Osteosarcoma	rs111363018	10	115791388	T	C	0.1	0.119077	0.0253424	2.61801e-06	0.0816313	-0.435619	0.154638
GCST90200866	Osteosarcoma	rs11622552	14	103541503	T	C	0.209256	-0.0911707	0.0187743	1.19694e-06	0.153603	0.274207	0.248341
GCST90200866	Osteosarcoma	rs116753724	3	60506313	A	G	0.00436893	-0.561616	0.114702	9.76498e-07	0.0270506	-0.208024	0.688941
GCST90200866	Osteosarcoma	rs116944094	12	115566373	A	G	0.0135996	0.293307	0.0659558	8.707e-06	0.00295444	-1.06923	0.527639
GCST90200866	Osteosarcoma	rs117497022	20	17704367	A	G	0.0257066	-0.257525	0.047824	7.25089e-08	0.0186408	-0.618709	0.33079
GCST90200866	Osteosarcoma	rs118153019	12	105539342	A	G	0.0072561	0.406966	0.089499	5.43756e-06	0.00440884	2.25879	0.0774961
GCST90200866	Osteosarcoma	rs1260326	2	27508073	C	T	0.587667	-0.069137	0.0154101	7.24069e-06	0.650146	0.304722	0.0889631
GCST90200866	Osteosarcoma	rs12652819	5	121908825	G	A	0.684901	0.0818582	0.0164801	6.79673e-07	0.699303	-0.142441	0.441279
GCST90200866	Osteosarcoma	rs12704947	7	97860251	T	A	0.662541	-0.0753837	0.0161719	3.14083e-06	0.726985	0.194119	0.310159
GCST90200866	Osteosarcoma	rs142573719	4	111103597	T	C	0.0542482	-0.159925	0.033659	2.02079e-06	0.0253982	0.0593907	0.912121
GCST90200866	Osteosarcoma	rs148842136	10	37161775	A	G	0.00834157	-0.382908	0.0834925	4.51531e-06	0.00178086	4.35337	0.0604422
GCST90200866	Osteosarcoma	rs150440064	2	158781804	T	C	0.00813601	-0.370231	0.0837892	9.93393e-06	0.00256763	-1.01549	0.550443
GCST90200866	Osteosarcoma	rs17466952	2	15599169	C	T	0.0230235	-0.233459	0.0506185	3.98566e-06	0.010366	-0.320254	0.699444
GCST90200866	Osteosarcoma	rs181932085	5	162697555	C	G	0.0113775	0.317242	0.0713107	8.63815e-06	0.00411259	-1.03533	0.460127
GCST90200866	Osteosarcoma	rs182334074	2	140222244	G	C	0.00383538	-0.545975	0.122586	8.43622e-06	0.0365107	0.217793	0.634214
GCST90200866	Osteosarcoma	rs191699159	2	4926460	C	T	0.139723	0.105642	0.0224062	2.41888e-06	0.134036	0.0583584	0.815294
GCST90200866	Osteosarcoma	rs2282079	9	37036250	A	G	0.0410992	0.169267	0.0378303	7.66327e-06	0.0282394	-1.02911	0.0500657
GCST90200866	Osteosarcoma	rs2282377	14	104105483	G	C	0.129912	-0.549538	0.0216474	3.61907e-142	0.121725	0.279594	0.282914
GCST90200866	Osteosarcoma	rs2573611	15	99912039	G	A	0.386574	-0.0696432	0.0156711	8.82795e-06	0.490655	0.0370634	0.827007
GCST90200866	Osteosarcoma	rs2580069	4	177128134	G	A	0.440334	0.0712401	0.0154782	4.17245e-06	0.278152	-0.0886847	0.640488
GCST90200866	Osteosarcoma	rs2919379	8	32710447	G	A	0.875168	0.103338	0.0230287	7.21145e-06	0.9157	0.0317237	0.918437
GCST90200866	Osteosarcoma	rs2970818	12	4497002	A	T	0.095459	0.130555	0.0257358	3.91773e-07	0.0615836	0.198088	0.584865
GCST90200866	Osteosarcoma	rs36062074	16	69261796	A	G	0.0204069	0.240162	0.0534091	6.90342e-06	0.0278835	-0.233179	0.65128
GCST90200866	Osteosarcoma	rs4654748	1	21459575	T	C	0.483846	0.0857182	0.0151308	1.46911e-08	0.473378	-0.212019	0.214529
GCST90200866	Osteosarcoma	rs6037190	20	25680270	T	G	0.356465	0.0721873	0.0157533	4.59739e-06	0.416332	-0.159	0.355721
GCST90200866	Osteosarcoma	rs715	2	210678331	C	T	0.30691	0.0793991	0.0165014	1.49686e-06	0.313717	0.158482	0.38648
GCST90200866	Osteosarcoma	rs7279630	21	43999012	T	C	0.18614	-0.0890585	0.0196778	6.01535e-06	0.198232	0.27082	0.209012
GCST90200866	Osteosarcoma	rs72923302	11	62431582	T	C	0.137761	0.127684	0.0220246	6.73725e-09	0.0852563	-0.227037	0.453929
GCST90200866	Osteosarcoma	rs7658893	4	38780799	A	G	0.217367	0.0879817	0.0181157	1.19391e-06	0.134625	-0.153691	0.5434
GCST90200866	Osteosarcoma	rs77677698	14	77329705	T	G	0.0100121	0.355142	0.076215	3.16611e-06	0.00108169	-1.10755	0.654921
GCST90200867	Osteosarcoma	rs10466932	12	116397262	A	G	0.144954	0.0972241	0.0217382	7.73141e-06	0.154974	-0.462699	0.0498747
GCST90200867	Osteosarcoma	rs11690307	2	149821308	C	G	0.296457	0.0747832	0.0166469	7.04491e-06	0.345961	-0.0843002	0.638244
GCST90200867	Osteosarcoma	rs117579136	19	55106746	C	T	0.0159341	-0.286111	0.0608013	2.53041e-06	0.0191759	0.231056	0.723592
GCST90200867	Osteosarcoma	rs117903959	10	60949914	A	C	0.0258979	0.215142	0.0475763	6.12444e-06	0.0312321	-0.311526	0.524503
GCST90200867	Osteosarcoma	rs118103311	18	74407627	C	T	0.0179574	-0.278878	0.0572048	1.08766e-06	0.0138796	0.180063	0.819809
GCST90200867	Osteosarcoma	rs12963102	18	45019820	T	A	0.0277369	0.215693	0.0463158	3.20841e-06	0.0265311	-0.472027	0.377588
GCST90200867	Osteosarcoma	rs143760937	9	13320685	G	A	0.0133028	-0.30281	0.0664468	5.18449e-06	0.00800273	0.844016	0.383291
GCST90200867	Osteosarcoma	rs148882505	3	8799831	T	A	0.0172836	-0.275395	0.0581683	2.19643e-06	0.00947502	-0.419323	0.649848
GCST90200867	Osteosarcoma	rs16858780	3	184386115	C	A	0.170616	0.0948008	0.0200904	2.3735e-06	0.139268	-0.204018	0.404994
GCST90200867	Osteosarcoma	rs2744738	1	22225320	C	T	0.517931	-0.0766527	0.0153477	5.90163e-07	0.539645	-0.10308	0.544511
GCST90200867	Osteosarcoma	rs4643516	2	35330201	G	C	0.71244	0.0775315	0.016856	4.23235e-06	0.652399	0.0896037	0.615357
GCST90200867	Osteosarcoma	rs6511061	19	19944014	A	G	0.0822102	0.126986	0.0279045	5.34633e-06	0.0802243	0.269225	0.383304
GCST90200867	Osteosarcoma	rs676206	11	75576830	A	C	0.279869	0.0813706	0.0174785	3.23251e-06	0.290069	0.0872869	0.646807
GCST90200867	Osteosarcoma	rs6792151	3	171812145	G	T	0.853649	0.105679	0.0216767	1.08682e-06	0.906656	-0.0329289	0.911343
GCST90200867	Osteosarcoma	rs7013881	8	8644061	C	T	0.330982	-0.0736672	0.0163595	6.69932e-06	0.270122	-0.0249058	0.896563
GCST90200867	Osteosarcoma	rs72664200	1	54252241	C	T	0.0432781	-0.173028	0.0373774	3.67039e-06	0.0615682	0.184902	0.603954
GCST90200867	Osteosarcoma	rs72826645	10	120977028	T	C	0.0213039	-0.236541	0.0524644	6.52572e-06	0.0459931	0.78843	0.0544478
GCST90200867	Osteosarcoma	rs7315921	12	4420106	G	A	0.204503	-0.0843496	0.0190475	9.49425e-06	0.276006	0.226138	0.234223
GCST90200867	Osteosarcoma	rs76097375	3	169902054	T	A	0.088638	-0.118746	0.0268514	9.76308e-06	0.116839	0.433871	0.103057
GCST90200867	Osteosarcoma	rs80096665	11	116188061	C	T	0.00085585	-1.1514	0.259589	9.18631e-06	0.051028	0.888435	0.0222039
GCST90200867	Osteosarcoma	rs9286953	1	34139678	A	T	0.85074	-0.0984785	0.021224	3.48461e-06	0.918407	-0.208535	0.510511
GCST90200867	Osteosarcoma	rs9407294	9	529429	C	G	0.0686934	0.145151	0.0302807	1.63874e-06	0.0637403	0.156923	0.652065
GCST90200867	Osteosarcoma	rs9576403	13	37948835	T	A	0.354733	-0.0722193	0.0159796	6.19925e-06	0.378316	0.105157	0.546744
GCST90200893	Osteosarcoma	rs10263444	7	111683743	T	C	0.0431857	-0.165887	0.037246	8.43517e-06	0.0400742	-0.295223	0.494675
GCST90200893	Osteosarcoma	rs11012699	10	21435084	A	G	0.0058997	-0.476357	0.0980075	1.17143e-06	0.00289885	1.09464	0.451426
GCST90200893	Osteosarcoma	rs11573587	1	44827646	A	G	0.0209795	0.250229	0.0528883	2.23105e-06	0.00737018	-1.05008	0.29548
GCST90200893	Osteosarcoma	rs11656146	17	39677309	T	C	0.0872642	-0.12146	0.0268347	6.00446e-06	0.0639163	0.582609	0.0926958
GCST90200893	Osteosarcoma	rs13017903	2	133584044	A	G	0.344077	0.0707922	0.0159942	9.59397e-06	0.410079	0.00618421	0.971381
GCST90200893	Osteosarcoma	rs143410078	9	22705569	G	A	0.0139706	0.291257	0.064229	5.7694e-06	0.00570925	-1.01223	0.352294
GCST90200893	Osteosarcoma	rs147063834	9	78431799	T	C	0.0336202	-0.185966	0.0416653	8.0699e-06	0.0651695	0.0249752	0.943167
GCST90200893	Osteosarcoma	rs151129890	18	25085751	T	C	0.0277299	-0.212656	0.0461476	4.06213e-06	0.0205274	-0.276823	0.651178
GCST90200893	Osteosarcoma	rs17396015	5	104165077	A	G	0.309436	-0.0739132	0.0164099	6.66271e-06	0.227844	-0.02923	0.884863
GCST90200893	Osteosarcoma	rs183434279	4	94656103	G	A	0.0153401	-0.295435	0.0618363	1.77321e-06	0.00346498	-1.03971	0.477659
GCST90200893	Osteosarcoma	rs4692346	4	26070963	G	A	0.752172	0.0891747	0.0178982	6.28257e-07	0.739718	-0.0231931	0.903851
GCST90200893	Osteosarcoma	rs575509	18	6027926	G	C	0.153153	-0.094596	0.02134	9.30208e-06	0.309725	0.256488	0.163019
GCST90200893	Osteosarcoma	rs61928477	12	21825839	G	C	0.0397477	-0.181966	0.0386367	2.4811e-06	0.0263948	-0.168648	0.751429
GCST90200893	Osteosarcoma	rs7159478	14	36635592	A	C	0.524471	0.0719826	0.0150351	1.68758e-06	0.459909	-0.31528	0.0632732
GCST90200893	Osteosarcoma	rs72812102	10	78828919	T	C	0.165836	-0.0909334	0.020299	7.47509e-06	0.139933	0.0398888	0.871097
GCST90200893	Osteosarcoma	rs72933606	2	211004196	A	C	0.0518063	-0.153763	0.0346261	8.96863e-06	0.0427742	-0.141813	0.744567
GCST90200893	Osteosarcoma	rs76244048	5	177228077	A	G	0.0208614	-0.236834	0.0532109	8.55299e-06	0.0174177	0.287228	0.66257
GCST90200893	Osteosarcoma	rs78311040	4	104474462	G	A	0.0108842	-0.334505	0.0731119	4.75661e-06	0.0352698	0.785537	0.0808239
GCST90200893	Osteosarcoma	rs8070023	17	78376598	A	C	0.0859988	0.125346	0.0273278	4.50216e-06	0.12127	-0.255926	0.327894
GCST90200893	Osteosarcoma	rs9926812	16	88745010	T	C	0.454293	-0.0710243	0.0154321	4.17712e-06	0.381219	-0.0332997	0.849143
GCST90200909	Osteosarcoma	rs10827956	10	20076433	T	C	0.123553	-0.110471	0.0238648	3.67344e-06	0.0898719	-0.0144676	0.961547
GCST90200909	Osteosarcoma	rs11647077	16	84454125	C	T	0.011619	0.331442	0.0735462	6.58822e-06	0.00828112	-1.02552	0.313517
GCST90200909	Osteosarcoma	rs117182843	14	46405650	G	A	0.0673261	-0.138522	0.0311517	8.72054e-06	0.0801525	0.00583582	0.985224
GCST90200909	Osteosarcoma	rs117510770	17	28584186	T	C	0.015192	-0.293829	0.0635934	3.8296e-06	0.00981639	0.503321	0.564039
GCST90200909	Osteosarcoma	rs13015234	2	23389651	T	C	0.289288	0.0805517	0.0173588	3.47733e-06	0.277904	0.148428	0.432816
GCST90200909	Osteosarcoma	rs13228276	7	48101202	T	G	0.600388	-0.0870937	0.0160415	5.65822e-08	0.579792	0.192683	0.265203
GCST90200909	Osteosarcoma	rs139074399	11	69422825	G	A	0.045776	-0.169741	0.0377486	6.904e-06	0.0341248	0.764509	0.108409
GCST90200909	Osteosarcoma	rs139206044	9	128339929	A	G	0.00951833	-0.393803	0.0800019	8.54794e-07	0.00146865	-1.00156	0.658396
GCST90200909	Osteosarcoma	rs140522	22	50532837	C	T	0.665447	0.171616	0.0167348	1.1234e-24	0.687722	-0.121225	0.507499
GCST90200909	Osteosarcoma	rs142576313	9	7900799	A	G	0.0170215	-0.267394	0.0603644	9.4383e-06	0.004762	-1.01889	0.402448
GCST90200909	Osteosarcoma	rs1481022	8	105421326	G	A	0.0432581	-0.178517	0.038741	4.06631e-06	0.0272144	-0.468154	0.376344
GCST90200909	Osteosarcoma	rs149537347	1	211696392	A	T	0.0116963	0.342149	0.0729359	2.71749e-06	0.0227685	-1.0454	0.0683518
GCST90200909	Osteosarcoma	rs17580372	5	29903693	T	C	0.0159608	0.275344	0.062147	9.40009e-06	0.0189813	-0.21677	0.733714
GCST90200909	Osteosarcoma	rs183333909	4	160181008	C	A	0.0175821	-0.267679	0.0603122	9.07041e-06	0.028653	0.820882	0.110605
GCST90200909	Osteosarcoma	rs1966316	22	21012345	G	A	0.20354	0.0876658	0.0198012	9.54226e-06	0.245854	-0.110336	0.576302
GCST90200909	Osteosarcoma	rs2284452	11	4134876	A	G	0.541608	0.0716835	0.0158021	5.72437e-06	0.472293	-0.0714156	0.673924
GCST90200909	Osteosarcoma	rs2684829	18	47255056	G	C	0.0771628	-0.132729	0.0292508	5.68958e-06	0.143324	0.0294919	0.903131
GCST90200909	Osteosarcoma	rs35694510	13	46298516	T	G	0.0678727	-0.143891	0.0314452	4.74103e-06	0.0669858	0.294443	0.394263
GCST90200909	Osteosarcoma	rs4792607	17	15422269	G	C	0.883686	-0.129463	0.0247263	1.64245e-07	0.878786	-0.121069	0.644565
GCST90200909	Osteosarcoma	rs6584402	10	81903459	A	G	0.248986	0.0815377	0.0183457	8.80908e-06	0.329489	-0.131586	0.466338
GCST90200909	Osteosarcoma	rs6909158	6	149979828	C	T	0.182933	0.0925834	0.0203201	5.20762e-06	0.222247	0.0450548	0.825329
GCST90200909	Osteosarcoma	rs72745014	9	83383500	T	C	0.184096	0.0916018	0.020178	5.63387e-06	0.164179	-0.117084	0.612164
GCST90200909	Osteosarcoma	rs73174314	3	169481316	A	G	0.0301894	0.211042	0.0456025	3.69481e-06	0.0362955	-0.0239038	0.957625
GCST90200909	Osteosarcoma	rs74697098	8	139419475	C	G	0.101683	0.136041	0.026725	3.57299e-07	0.0716957	0.200689	0.54675
GCST90200909	Osteosarcoma	rs76474224	8	15002662	T	G	0.090111	0.123623	0.0276212	7.61748e-06	0.139719	-0.39089	0.111588
GCST90200909	Osteosarcoma	rs8054745	16	83906316	G	A	0.0103198	0.350717	0.0773633	5.80488e-06	0.0119383	0.779838	0.318852
GCST90200909	Osteosarcoma	rs839859	1	108927563	C	T	0.286686	-0.0903039	0.0173717	2.01081e-07	0.3094	0.156563	0.391838
GCST90200926	Osteosarcoma	rs1065853	19	44909976	T	G	0.0839371	-0.158747	0.0278368	1.17881e-08	0.0519289	-0.156259	0.685556
GCST90200926	Osteosarcoma	rs11040405	11	6043734	G	A	0.415331	-0.0697618	0.0155676	7.42166e-06	0.388767	-0.0198803	0.909464
GCST90200926	Osteosarcoma	rs113759588	15	29131516	G	A	0.0277402	0.225269	0.0469443	1.59747e-06	0.0120329	0.284821	0.726168
GCST90200926	Osteosarcoma	rs114805834	2	177313720	A	T	0.0145864	-0.318239	0.0639543	6.49027e-07	0.0119009	-0.406747	0.605793
GCST90200926	Osteosarcoma	rs11543269	18	57646765	T	C	0.114409	-0.120363	0.0242583	6.98779e-07	0.116217	0.404046	0.127032
GCST90200926	Osteosarcoma	rs139281953	12	87523257	T	A	0.0102204	-0.374413	0.0773934	1.31289e-06	0.00328434	-0.539693	0.741669
GCST90200926	Osteosarcoma	rs139516793	2	7551475	G	T	0.0127968	-0.322121	0.0693298	3.38072e-06	0.0211849	-0.338787	0.564234
GCST90200926	Osteosarcoma	rs140949143	8	25673447	A	G	0.0194229	0.255959	0.0563566	5.57825e-06	0.0283591	0.337349	0.518405
GCST90200926	Osteosarcoma	rs141888003	20	56589546	C	T	0.0073056	-0.442288	0.0915229	1.34798e-06	0.0191916	0.0291566	0.962578
GCST90200926	Osteosarcoma	rs142344125	12	54736615	A	G	0.0249969	-0.223329	0.0498083	7.33342e-06	0.00552287	-1.01718	0.3753
GCST90200926	Osteosarcoma	rs1466448	19	8224635	A	C	0.807475	0.163369	0.0194528	4.53288e-17	0.741515	-0.119298	0.538174
GCST90200926	Osteosarcoma	rs147581760	7	101509373	C	G	0.0132792	-0.311002	0.0677482	4.42045e-06	0.00466213	0.630577	0.632115
GCST90200926	Osteosarcoma	rs148254301	2	50772900	T	C	0.0253079	0.222219	0.0494663	7.04493e-06	0.0391161	-0.843235	0.0552205
GCST90200926	Osteosarcoma	rs149328022	17	9866811	C	T	0.0245736	-0.23273	0.050776	4.5736e-06	0.0171918	0.720171	0.272066
GCST90200926	Osteosarcoma	rs17821649	22	46654490	A	G	0.284035	-0.114834	0.0169636	1.29304e-11	0.218017	0.0303102	0.88266
GCST90200926	Osteosarcoma	rs1903727	11	42406303	G	A	0.268579	0.0865427	0.0174999	7.60215e-07	0.260989	-0.0775879	0.688432
GCST90200926	Osteosarcoma	rs2297701	13	101454113	T	C	0.122114	-0.115158	0.0235711	1.03144e-06	0.130179	0.531291	0.0337295
GCST90200926	Osteosarcoma	rs2464190	12	120977587	C	T	0.417126	-0.0962605	0.0158493	1.25164e-09	0.456067	-0.0267043	0.875988
GCST90200926	Osteosarcoma	rs2947375	8	12992824	G	A	0.789415	0.085698	0.0192081	8.13663e-06	0.719065	-0.249684	0.187595
GCST90200926	Osteosarcoma	rs34055450	6	94750112	A	T	0.0618293	-0.149278	0.0330444	6.25748e-06	0.0879961	-0.252402	0.418409
GCST90200926	Osteosarcoma	rs4742982	9	106016734	A	G	0.58326	0.0744225	0.015894	2.8349e-06	0.629059	-0.0285973	0.871267
GCST90200926	Osteosarcoma	rs55749156	5	11334665	T	G	0.0758427	-0.13257	0.0295919	7.46568e-06	0.100849	-0.00667626	0.981021
GCST90200926	Osteosarcoma	rs56273473	4	94318241	C	T	0.0165804	-0.295375	0.0602733	9.55478e-07	0.00284534	3.94677	0.0122515
GCST90200926	Osteosarcoma	rs57979273	3	177784768	T	C	0.0369409	0.186359	0.041424	6.83345e-06	0.0781286	-0.0928961	0.770943
GCST90200926	Osteosarcoma	rs7160525	14	63765502	A	G	0.163297	0.224385	0.0207342	2.70908e-27	0.131623	-0.000575477	0.998184
GCST90200926	Osteosarcoma	rs72702813	1	152628378	T	G	0.0365614	-0.187579	0.0413623	5.75993e-06	0.0409838	0.814653	0.00488585
GCST90200926	Osteosarcoma	rs74936842	2	37446535	A	G	0.00771129	-0.393147	0.0882648	8.42144e-06	0.0267508	0.189034	0.705102
GCST90200926	Osteosarcoma	rs75517884	11	22587640	C	T	0.0201838	0.265004	0.0553546	1.68966e-06	0.042112	-0.513325	0.234522
GCST90200926	Osteosarcoma	rs78713405	7	98486212	A	G	0.0257458	0.25914	0.0492965	1.46616e-07	0.0339975	-0.164571	0.723672
GCST90200926	Osteosarcoma	rs8019525	14	48559203	T	C	0.278286	0.0816117	0.0174694	2.98716e-06	0.280673	-0.149626	0.431163
GCST90200926	Osteosarcoma	rs9688819	6	900207	C	T	0.747022	-0.0879176	0.0184009	1.77138e-06	0.807185	0.259061	0.229026
GCST90200952	Osteosarcoma	rs1159197	13	86348637	T	C	0.667955	0.0982932	0.0221571	9.1566e-06	0.690623	-0.0802138	0.662906
GCST90200952	Osteosarcoma	rs116240720	3	150175031	T	C	0.0229316	0.31624	0.0701974	6.63712e-06	0.0138352	0.0469127	0.948586
GCST90200952	Osteosarcoma	rs117492315	7	45684691	T	C	0.0285648	-0.282977	0.0631776	7.4967e-06	0.0297032	0.691865	0.163303
GCST90200952	Osteosarcoma	rs117571011	8	69134758	T	C	0.0178322	0.403419	0.0802932	5.05226e-07	0.0241059	-0.987236	0.0784296
GCST90200952	Osteosarcoma	rs145155176	11	132263588	T	G	0.00970649	-0.479864	0.108258	9.30967e-06	0.0056064	0.292836	0.798195
GCST90200952	Osteosarcoma	rs1552734	7	154526956	C	T	0.515824	-0.0932532	0.0210789	9.68876e-06	0.507875	0.364875	0.0310363
GCST90200952	Osteosarcoma	rs2040797	7	10792950	A	G	0.978554	0.331754	0.0742184	7.82312e-06	0.986781	-1.21261	0.106479
GCST90200952	Osteosarcoma	rs2281566	20	63261160	A	C	0.703528	-0.111416	0.0230843	1.38955e-06	0.712632	-0.0746136	0.691283
GCST90200952	Osteosarcoma	rs28635726	19	36892796	T	A	0.00748848	-0.541389	0.12091	7.54776e-06	0.0232713	0.626683	0.275064
GCST90200952	Osteosarcoma	rs34324388	8	85995729	G	A	0.178403	-0.125983	0.0276711	5.29173e-06	0.147119	-0.129671	0.587023
GCST90200952	Osteosarcoma	rs34685900	5	1295688	C	T	0.0236121	0.311337	0.0695902	7.68214e-06	0.0269522	-0.187836	0.722761
GCST90200952	Osteosarcoma	rs35901414	15	92738839	C	T	0.102955	-0.155923	0.0345027	6.20855e-06	0.0645296	-0.087339	0.803394
GCST90200952	Osteosarcoma	rs5763226	22	29424241	G	A	0.184355	0.123597	0.0276346	7.73018e-06	0.198474	-0.286217	0.186399
GCST90200952	Osteosarcoma	rs62054724	16	73302646	G	A	0.110569	-0.17311	0.0338047	3.04111e-07	0.109303	0.255932	0.34454
GCST90200952	Osteosarcoma	rs6825567	4	31301938	A	G	0.0522974	0.210375	0.0471819	8.24199e-06	0.0246008	0.487985	0.376058
GCST90200952	Osteosarcoma	rs72796085	16	78386564	G	A	0.0724487	-0.17893	0.0401147	8.17848e-06	0.0680233	0.744582	0.0265938
GCST90200952	Osteosarcoma	rs77838954	1	115334455	G	A	0.155262	0.136549	0.0295196	3.73357e-06	0.186476	0.00289939	0.989371
GCST90200952	Osteosarcoma	rs78206273	10	29193906	C	T	0.0987941	-0.161011	0.0355041	5.76055e-06	0.0958913	-0.254608	0.381465
GCST90200952	Osteosarcoma	rs79684485	8	18382372	A	G	0.0152179	0.38875	0.0861714	6.4415e-06	0.0302281	-0.519582	0.300817
GCST90200953	Osteosarcoma	rs10487783	7	14840246	G	T	0.0345839	-0.189263	0.0423592	7.89367e-06	0.0250532	-0.0522715	0.9259
GCST90200953	Osteosarcoma	rs11076008	16	53893411	A	G	0.196365	0.0878174	0.0197742	8.95368e-06	0.149433	-0.0829724	0.729365
GCST90200953	Osteosarcoma	rs11147164	12	132921288	G	A	0.0723805	0.138902	0.0297457	3.01701e-06	0.165371	-0.142006	0.534644
GCST90200953	Osteosarcoma	rs11183167	12	45692313	G	A	0.133	-0.106417	0.0227575	2.92347e-06	0.170959	-0.318601	0.159408
GCST90200953	Osteosarcoma	rs1260326	2	27508073	C	T	0.588156	-0.283336	0.0154584	4.86511e-75	0.650146	0.304722	0.0889631
GCST90200953	Osteosarcoma	rs1260815	1	64036423	G	A	0.786442	-0.0841339	0.0190027	9.53491e-06	0.82992	-0.0297015	0.895855
GCST90200953	Osteosarcoma	rs13151496	4	177427379	G	A	0.0854006	0.127816	0.0276285	3.72387e-06	0.146817	-0.476422	0.0471259
GCST90200953	Osteosarcoma	rs140698139	14	28238027	C	G	0.0050914	0.486508	0.108886	7.89355e-06	0.00503077	0.346304	0.7668
GCST90200953	Osteosarcoma	rs141341042	22	49529496	T	G	0.00719292	-0.41258	0.0911159	5.95227e-06	0.0125446	-0.439552	0.56489
GCST90200953	Osteosarcoma	rs1434218	2	79328221	G	A	0.675496	0.077803	0.0171567	5.76465e-06	0.723419	0.167839	0.378598
GCST90200953	Osteosarcoma	rs144226876	14	92732567	C	T	0.0117763	0.32361	0.0713202	5.69447e-06	0.00904517	-0.171357	0.852759
GCST90200953	Osteosarcoma	rs144897897	8	10363964	T	C	0.00959775	0.352948	0.0785186	6.95419e-06	0.011873	-1.00666	0.197549
GCST90200953	Osteosarcoma	rs146434711	10	132362470	A	G	0.0139586	-0.292504	0.0659975	9.33428e-06	0.0201296	-0.287178	0.63377
GCST90200953	Osteosarcoma	rs1868856	2	118807686	G	C	0.37361	-0.0732617	0.0162529	6.55649e-06	0.410112	0.152561	0.378044
GCST90200953	Osteosarcoma	rs2897514	11	98936250	A	G	0.586283	-0.070471	0.0157477	7.64082e-06	0.637564	0.0232501	0.895636
GCST90200953	Osteosarcoma	rs407109	21	14490263	A	G	0.902245	-0.129529	0.0273033	2.09462e-06	0.933886	0.445881	0.208906
GCST90200953	Osteosarcoma	rs4143117	2	20729364	C	T	0.260366	-0.0786046	0.0177019	8.97659e-06	0.337647	0.184395	0.303739
GCST90200953	Osteosarcoma	rs56243479	5	38298619	T	C	0.030166	0.208665	0.0449672	3.47746e-06	0.0425958	-0.352544	0.398785
GCST90200953	Osteosarcoma	rs60314390	19	57156864	G	C	0.101271	-0.118334	0.0258754	4.80294e-06	0.138073	-0.349528	0.158323
GCST90200953	Osteosarcoma	rs73430632	7	125783917	C	G	0.0213508	-0.240317	0.0533587	6.67507e-06	0.016115	-0.109461	0.870102
GCST90200953	Osteosarcoma	rs74833360	4	121525504	T	C	0.111451	0.121825	0.025047	1.15123e-06	0.0903858	0.0334752	0.910146
GCST90200953	Osteosarcoma	rs75139539	1	43375311	T	C	0.0278831	-0.215849	0.0470166	4.41302e-06	0.0382476	-0.0644241	0.883671
GCST90200953	Osteosarcoma	rs7818895	8	13621800	T	A	0.359701	-0.0725699	0.0161977	7.45529e-06	0.340645	0.248444	0.168916
GCST90200953	Osteosarcoma	rs79405811	13	31551799	A	G	0.0240202	-0.234361	0.050214	3.05257e-06	0.0399558	0.625272	0.145164
GCST90200953	Osteosarcoma	rs8049404	16	86783440	G	A	0.299475	0.0809498	0.0171172	2.25449e-06	0.268345	-0.175019	0.360692
GCST90200953	Osteosarcoma	rs977895	12	20138912	C	T	0.0540887	-0.153584	0.0341484	6.87438e-06	0.0473606	-0.116349	0.767754
GCST90200956	Osteosarcoma	rs10221489	19	18716165	T	C	0.333738	0.0779798	0.0170703	4.92013e-06	0.445222	-0.175568	0.306834
GCST90200956	Osteosarcoma	rs10425645	19	31328924	A	C	0.137877	0.105936	0.023572	6.98483e-06	0.204602	-0.281427	0.184775
GCST90200956	Osteosarcoma	rs10787780	10	117611109	C	T	0.437403	-0.0740131	0.0166368	8.63711e-06	0.387101	0.204407	0.241184
GCST90200956	Osteosarcoma	rs11040982	11	6716748	C	T	0.0833333	0.131583	0.0292456	6.81939e-06	0.141854	-0.437921	0.0756049
GCST90200956	Osteosarcoma	rs111292736	17	77611140	C	G	0.0366266	0.190411	0.0429592	9.32029e-06	0.0105604	-1.01482	0.227743
GCST90200956	Osteosarcoma	rs11693221	2	66572854	T	C	0.0442478	-0.181235	0.0396253	4.79118e-06	0.0623008	-0.311955	0.377577
GCST90200956	Osteosarcoma	rs117768583	6	69250628	T	C	0.00889488	-0.388609	0.084609	4.36919e-06	0.00156351	-1.02492	0.631084
GCST90200956	Osteosarcoma	rs12122586	1	75527093	T	C	0.0467944	-0.174128	0.0385793	6.37619e-06	0.0529574	0.502608	0.183077
GCST90200956	Osteosarcoma	rs12544099	8	3092515	T	C	0.0145571	-0.305386	0.0685317	8.34542e-06	0.0413784	0.601974	0.158785
GCST90200956	Osteosarcoma	rs189940211	13	46029729	T	A	0.0126376	-0.321829	0.0727938	9.81992e-06	0.0019227	-0.783695	0.699396
GCST90200956	Osteosarcoma	rs2076007	6	167294271	T	C	0.10788	-0.171449	0.0258033	3.0436e-11	0.157035	0.126346	0.587281
GCST90200956	Osteosarcoma	rs4693933	4	88217850	T	C	0.280184	0.0821629	0.0180838	5.53384e-06	0.272874	-0.135	0.478903
GCST90200956	Osteosarcoma	rs6886821	5	5588539	T	G	0.0627456	-0.159013	0.0334485	1.99464e-06	0.0638217	-0.353066	0.310865
GCST90200956	Osteosarcoma	rs6992425	8	108536537	T	C	0.0876505	-0.137744	0.0287469	1.65438e-06	0.0778006	0.670076	0.0315958
GCST90200956	Osteosarcoma	rs71442627	13	64241286	A	G	0.0119354	0.329298	0.07433	9.41357e-06	0.0021193	-1.02824	0.596289
GCST90200956	Osteosarcoma	rs72754978	15	84961789	C	T	0.0589626	-0.261886	0.0344111	2.72998e-14	0.0709114	0.430011	0.189331
GCST90200956	Osteosarcoma	rs79676729	3	179821851	C	T	0.0229955	0.258636	0.0538001	1.52937e-06	0.0117019	-1.01835	0.214519
GCST90200956	Osteosarcoma	rs828476	1	230393698	A	G	0.904809	-0.127448	0.0284555	7.50484e-06	0.959173	0.0603598	0.890768
GCST90200956	Osteosarcoma	rs9478997	6	151263638	T	G	0.0873557	-0.152124	0.0292702	2.02258e-07	0.0651113	-0.299467	0.394238
GCST90200956	Osteosarcoma	rs9497679	6	146980266	G	A	0.429382	-0.0727539	0.0163478	8.57158e-06	0.462352	-0.403978	0.00663514
GCST90200978	Osteosarcoma	rs10919477	1	170804651	A	C	0.0725293	-0.135301	0.0301361	7.13375e-06	0.0729221	0.386287	0.232865
GCST90200978	Osteosarcoma	rs112861554	14	78804895	T	C	0.0128205	0.317948	0.0710978	7.74998e-06	0.00235326	-1.10166	0.545459
GCST90200978	Osteosarcoma	rs113557544	19	40789005	T	C	0.0283571	-0.254389	0.0473376	7.7037e-08	0.025686	-0.213483	0.683515
GCST90200978	Osteosarcoma	rs11757620	6	142992693	G	A	0.0343207	0.199002	0.043623	5.07017e-06	0.0187621	-1.044	0.110607
GCST90200978	Osteosarcoma	rs118041883	12	124397054	A	G	0.0204382	-0.266876	0.0559013	1.80555e-06	0.00505557	0.441747	0.716366
GCST90200978	Osteosarcoma	rs12344593	9	108938809	T	A	0.069084	0.144635	0.0310093	3.09735e-06	0.113241	-0.0524272	0.844759
GCST90200978	Osteosarcoma	rs12903590	15	58285578	T	A	0.101816	-0.115497	0.0259536	8.58062e-06	0.153715	0.0500049	0.831968
GCST90200978	Osteosarcoma	rs139616959	6	105615675	T	A	0.00777367	0.41554	0.0901023	3.99062e-06	0.0347991	-1.03396	0.0277141
GCST90200978	Osteosarcoma	rs149541897	4	23631110	C	T	0.00866132	-0.3922	0.0854169	4.39869e-06	0.0185383	0.181319	0.774965
GCST90200978	Osteosarcoma	rs174536	11	61784455	C	A	0.339671	-0.0738569	0.0166994	9.74646e-06	0.414838	0.15607	0.366269
GCST90200978	Osteosarcoma	rs183633832	18	23218882	T	G	0.00859746	-0.391017	0.0847676	3.97251e-06	0.00480059	1.90784	0.118427
GCST90200978	Osteosarcoma	rs184759841	13	98098939	T	C	0.0294829	0.207218	0.0463623	7.83874e-06	0.0264603	0.135569	0.80041
GCST90200978	Osteosarcoma	rs187362822	11	71618482	A	G	0.0042746	0.562483	0.121153	3.4377e-06	0.00297004	-1.05233	0.529879
GCST90200978	Osteosarcoma	rs2472297	15	74735539	T	C	0.250636	-0.178512	0.0179948	3.40114e-23	0.248477	0.126732	0.514938
GCST90200978	Osteosarcoma	rs3211371	19	41016810	T	C	0.117415	0.127252	0.0248647	3.0912e-07	0.124035	-0.166818	0.52036
GCST90200978	Osteosarcoma	rs35814008	7	73641131	C	A	0.125545	-0.110107	0.0237239	3.46428e-06	0.129306	0.0304441	0.905051
GCST90200978	Osteosarcoma	rs4410790	7	17244953	C	T	0.626752	-0.121601	0.0162802	8.06623e-14	0.664494	0.0394899	0.826338
GCST90200978	Osteosarcoma	rs4824127	22	50430496	C	A	0.330434	-0.0778053	0.0167241	3.28264e-06	0.403986	0.117363	0.497984
GCST90200978	Osteosarcoma	rs4915982	1	64547851	T	C	0.019644	-0.270267	0.0569241	2.05597e-06	0.0155759	-0.978127	0.155135
GCST90200978	Osteosarcoma	rs56113850	19	40847202	C	T	0.574832	0.19285	0.0156759	8.79481e-35	0.564038	0.115137	0.508847
GCST90200978	Osteosarcoma	rs6704200	1	2367644	A	G	0.622474	-0.0765033	0.0166895	4.56352e-06	0.554174	0.225184	0.189172
GCST90200978	Osteosarcoma	rs7001364	8	67750023	G	A	0.147559	0.101344	0.0225319	6.86596e-06	0.16287	0.215371	0.351706
GCST90200978	Osteosarcoma	rs7647209	3	197326537	A	G	0.196901	-0.0940832	0.0200514	2.70428e-06	0.159319	0.258545	0.266481
GCST90200978	Osteosarcoma	rs780093	2	27519736	C	T	0.597406	-0.0869794	0.0160792	6.32205e-08	0.647649	0.304255	0.0888608
GCST90200978	Osteosarcoma	rs78653897	2	119217626	G	T	0.0253342	0.226891	0.049383	4.33758e-06	0.0238984	0.552582	0.326688
GCST90200978	Osteosarcoma	rs79180034	1	169766268	G	A	0.0431719	-0.173669	0.0388596	7.85379e-06	0.041669	0.230337	0.588421
GCST90200978	Osteosarcoma	rs79781366	19	12523993	A	C	0.114409	0.114283	0.0249981	4.83892e-06	0.0760603	0.151748	0.636212
GCST90027461	GCST90199907	rs10779615	1	214596434	G	C	0.508390981101668	-0.0798475	0.0163543476844398	1.0483372499976e-06	0.527524	-0.0225654	0.142491
GCST90027461	GCST90199907	rs11745906	5	83575190	C	T	0.28170576579042	-0.0874056	0.0177712034574845	8.72626633944308e-07	0.297712	0.0146673	0.379361
GCST90027461	GCST90199907	rs145140903	1	231364626	C	T	0.11167525681764	-0.115636	0.0261618333892629	9.86824955229998e-06	0.105884	0.0198973	0.416784
GCST90027461	GCST90199907	rs16856918	2	217960513	A	G	0.0552138922252834	0.171977137177204	0.036508810589407	2.47030603392149e-06	0.046784	0.0106761	0.766879
GCST90027461	GCST90199907	rs2620868	12	61370770	C	T	0.438607533993179	-0.0759932	0.0162372232717978	2.86621112002706e-06	0.457684	0.00172284	0.910663
GCST90027461	GCST90199907	rs3819331	11	112099410	C	T	0.159252530166889	0.104197007808358	0.0227743263908633	4.75774276986421e-06	0.138431	0.00455791	0.835876
GCST90027461	GCST90199907	rs72987936	18	75120908	A	T	0.364515327971457	-0.0755081	0.0170631136196306	9.63435529593464e-06	0.306066	0.0276784	0.0939929
GCST90027461	GCST90199907	rs73171592	3	171047195	C	G	0.0771742711041534	0.143445672645847	0.0311210563920479	4.04065234946041e-06	0.0798538	-0.0168503	0.550691
GCST90027461	GCST90199907	rs80343422	13	110456322	G	A	0.0761024027083058	-0.156491	0.0306990299901147	3.44027989561219e-07	0.0565716	0.0283536	0.391875
GCST90027531	GCST90199712	rs11630219	15	28041307	G	C	0.405622874634476	-0.0748087	0.0165619106954408	6.27475477409308e-06	0.301348	0.0038592	0.818628
GCST90027531	GCST90199712	rs138449099	6	170519417	C	A	0.0705568140929158	-0.158697	0.0330818294217808	1.60965686483399e-06	0.0478181	0.0696319	0.0491715
GCST90027531	GCST90199712	rs2107539	17	34322610	T	C	0.243451213517205	-0.105223	0.0217360874312605	1.29222032217854e-06	0.22405	0.0101708	0.582173
GCST90027531	GCST90199712	rs28733370	15	59071584	G	C	0.192838753490541	0.0912532205339742	0.0203668152258236	7.44734355114252e-06	0.148852	0.00155362	0.940785
GCST90027531	GCST90199712	rs62228654	22	44801226	C	G	0.0668159173723792	-0.169803	0.0337314542470396	4.80425023708411e-07	0.0758642	0.0814176	0.00408648
GCST90027531	GCST90199712	rs875896	7	27201532	A	C	0.761059502632792	0.0896551101765532	0.0189544089144173	2.24475730478893e-06	0.761664	-0.0143921	0.428105
GCST90027705	GCST90199712	rs13061928	3	2932365	G	A	0.192296972864077	-0.17866	0.0393665142779041	5.6692440966742e-06	0.161534	-0.0261643	0.21726
GCST90027705	GCST90199712	rs1872436	12	57322492	T	C	0.191344224055014	-0.181354	0.0369797659307849	9.38337710988362e-07	0.165691	-0.0280425	0.163028
GCST90027705	GCST90199712	rs5768347	22	48492960	G	T	0.823430956005422	-0.168458	0.0379207751633095	8.89758810922674e-06	0.836355	-0.0144773	0.485135
GCST90027705	GCST90199712	rs77544959	11	39603353	A	G	0.285411128530207	-0.150339	0.0329918863863457	5.19273682977571e-06	0.272341	-0.0153606	0.36664
GCST90027705	GCST90199712	rs9848037	3	55796723	G	A	0.739046796779739	0.148681017595224	0.0333960750447727	8.50540963019126e-06	0.726705	0.0023456	0.892715
ebi-a-GCST90001400	Osteosarcoma	rs11638959	15	25171150	A	G	0.1557	0.1525	0.03281	3.46801e-06	0.105249	-0.114708	0.681218
ebi-a-GCST90001400	Osteosarcoma	rs11653761	17	2716535	T	G	0.5919	-0.1212	0.02449	7.76998e-07	0.598187	-0.364699	0.03491
ebi-a-GCST90001400	Osteosarcoma	rs116906133	13	100023905	G	A	0.0037	-0.9845	0.2207	8.4349e-06	0.0752609	-0.26797	0.405716
ebi-a-GCST90001400	Osteosarcoma	rs12197153	6	100821460	A	G	7e-04	2.08	0.4491	3.74498e-06	0.0869108	0.504961	0.0994581
ebi-a-GCST90001400	Osteosarcoma	rs143176410	16	84305239	C	G	0.001	1.831	0.4032	5.75705e-06	0.00698378	0.0570079	0.955943
ebi-a-GCST90001400	Osteosarcoma	rs150663332	8	2044843	T	C	0.0839	-0.2314	0.04374	1.28399e-07	0.0884594	-0.206729	0.489184
ebi-a-GCST90001400	Osteosarcoma	rs189761842	10	125485345	T	C	0.0055	0.8269	0.1697	1.15199e-06	0.0229288	-0.121352	0.827408
ebi-a-GCST90001400	Osteosarcoma	rs2390504	7	21321670	A	G	0.0485	-0.2583	0.05708	6.222e-06	0.225196	-0.0847637	0.677286
ebi-a-GCST90001400	Osteosarcoma	rs3019260	8	102068804	A	C	0.3173	0.1185	0.02595	5.12495e-06	0.394338	0.085476	0.626393
ebi-a-GCST90001400	Osteosarcoma	rs3811215	14	22954777	T	G	0.3033	-0.1332	0.02679	6.85993e-07	0.169394	-0.1426	0.529716
ebi-a-GCST90001400	Osteosarcoma	rs67017503	17	74280991	A	C	0.0759	0.2021	0.04547	9.09704e-06	0.0652018	0.0543501	0.872121
ebi-a-GCST90001400	Osteosarcoma	rs701839	10	102955294	G	A	0.7123	0.1309	0.02785	2.713e-06	0.675716	0.0930165	0.609078
ebi-a-GCST90001400	Osteosarcoma	rs71615254	4	178658413	C	A	0.0406	-0.3043	0.06135	7.40406e-07	0.0766702	-0.134837	0.676468
ebi-a-GCST90001400	Osteosarcoma	rs77110486	20	56359017	T	C	0.0107	0.522	0.1168	8.14798e-06	0.0443614	0.811134	0.0481582
ebi-a-GCST90001428	Osteosarcoma	rs10743163	11	11033950	A	G	0.4035	-0.1167	0.02529	4.11396e-06	0.299739	-0.0638032	0.729787
ebi-a-GCST90001428	Osteosarcoma	rs111854570	3	8695105	A	G	0.0388	-0.2872	0.06245	4.40697e-06	0.0258405	-0.420539	0.446406
ebi-a-GCST90001428	Osteosarcoma	rs113530462	20	6688542	C	G	0.0038	0.887	0.196	6.221e-06	0.027297	0.868312	0.0952094
ebi-a-GCST90001428	Osteosarcoma	rs114839471	5	89545035	G	A	5e-04	3.03	0.6695	6.21799e-06	0.0066063	1.02579	0.311324
ebi-a-GCST90001428	Osteosarcoma	rs11548656	16	81916912	G	A	0.1288	-0.1701	0.0366	3.48097e-06	0.0472313	0.0995993	0.806479
ebi-a-GCST90001428	Osteosarcoma	rs117227598	15	77402748	G	C	0.0078	0.651	0.1451	7.416e-06	0.014195	-0.520685	0.463521
ebi-a-GCST90001428	Osteosarcoma	rs117541917	17	41946947	C	A	0.0593	-0.2358	0.05299	8.88894e-06	0.0260131	-0.745954	0.170553
ebi-a-GCST90001428	Osteosarcoma	rs117987395	10	10573290	G	T	0.0524	-0.246	0.05509	8.23209e-06	0.0139185	-1.02545	0.173345
ebi-a-GCST90001428	Osteosarcoma	rs12118242	1	232094153	T	C	0.0055	-0.7345	0.1635	7.23003e-06	0.0405768	-0.656354	0.133453
ebi-a-GCST90001428	Osteosarcoma	rs138919897	3	106834795	G	A	0.0019	-1.341	0.296	6.05703e-06	0.00874142	-0.987136	0.290009
ebi-a-GCST90001428	Osteosarcoma	rs143109147	1	40387371	C	T	4e-04	-2.636	0.5937	9.30593e-06	0.0335505	-0.584627	0.219447
ebi-a-GCST90001428	Osteosarcoma	rs146267894	9	75147206	T	C	0.0148	-0.4565	0.1023	8.36296e-06	0.00256686	-0.986531	0.565558
ebi-a-GCST90001428	Osteosarcoma	rs16832731	2	136864703	A	G	0.1987	0.1484	0.03147	2.48599e-06	0.125456	-0.0619404	0.810024
ebi-a-GCST90001428	Osteosarcoma	rs17405749	5	144609363	T	C	0.2374	-0.1389	0.02884	1.51098e-06	0.375691	-0.145649	0.410988
ebi-a-GCST90001428	Osteosarcoma	rs1846398	12	57302799	C	A	0.7518	-0.1293	0.02904	8.82308e-06	0.578677	0.0511953	0.765665
ebi-a-GCST90001428	Osteosarcoma	rs2397752	10	132983821	T	C	0.248	-0.136	0.02815	1.41101e-06	0.276396	0.181741	0.340494
ebi-a-GCST90001428	Osteosarcoma	rs4038038	13	19499423	A	G	0.359	0.1177	0.02529	3.36202e-06	0.398765	-0.0108426	0.94996
ebi-a-GCST90001428	Osteosarcoma	rs61946381	12	121343559	C	A	0.0305	0.321	0.07254	9.93002e-06	0.073224	-0.0492649	0.881713
ebi-a-GCST90001428	Osteosarcoma	rs73205209	3	106275239	C	T	0.0334	0.3323	0.07083	2.81799e-06	0.0048529	2.49453	0.0532451
ebi-a-GCST90001428	Osteosarcoma	rs75273600	6	125594743	A	G	0.0093	0.6398	0.1253	3.46497e-07	0.0131293	-0.441873	0.561309
ebi-a-GCST90001428	Osteosarcoma	rs75659776	17	49605668	T	C	0.0515	0.2621	0.05581	2.73697e-06	0.111022	-0.268401	0.328501
ebi-a-GCST90001428	Osteosarcoma	rs80088375	5	11638274	T	C	0.0247	-0.3593	0.07955	6.50205e-06	0.0391855	-0.838716	0.0563858
ebi-a-GCST90001428	Osteosarcoma	rs80216562	11	128322602	A	G	0.029	-0.3698	0.07231	3.31002e-07	0.0315586	-0.0833858	0.864396
ebi-a-GCST90001428	Osteosarcoma	rs849133	7	28192280	T	C	0.5576	-0.1154	0.02601	9.41499e-06	0.487883	-0.0452237	0.791414
ebi-a-GCST90001428	Osteosarcoma	rs9424499	1	233050029	C	G	0.0109	-0.5857	0.1138	2.81002e-07	0.0787057	-0.264688	0.406921
ebi-a-GCST90001454	Osteosarcoma	rs10759491	9	113852341	T	C	0.4032	-0.1197	0.02688	8.75004e-06	0.360467	0.0548287	0.756742
ebi-a-GCST90001454	Osteosarcoma	rs10887149	10	124167004	A	G	0.3101	0.1276	0.02858	8.36392e-06	0.241711	0.115646	0.561284
ebi-a-GCST90001454	Osteosarcoma	rs10948829	6	54476928	G	A	0.0911	-0.2094	0.0463	6.346e-06	0.0353981	0.767658	0.0950692
ebi-a-GCST90001454	Osteosarcoma	rs10980077	9	112600304	A	G	0.3118	-0.1284	0.0283	5.89794e-06	0.379614	-0.318958	0.0715599
ebi-a-GCST90001454	Osteosarcoma	rs111224423	4	1531162	G	C	0.0409	-0.2927	0.06581	8.97697e-06	0.0583468	-0.250373	0.501184
ebi-a-GCST90001454	Osteosarcoma	rs115431394	3	1641354	C	A	0.0096	0.5986	0.134	8.26704e-06	0.0226784	0.914108	0.107823
ebi-a-GCST90001454	Osteosarcoma	rs117545845	22	25622885	T	C	0.1209	0.1995	0.03962	5.04696e-07	0.0983559	0.0864675	0.760731
ebi-a-GCST90001454	Osteosarcoma	rs1320172	3	61569753	T	C	0.2179	0.1401	0.03165	9.92293e-06	0.415962	0.302193	0.0801918
ebi-a-GCST90001454	Osteosarcoma	rs139554006	14	53831558	A	G	0.0255	0.3934	0.08287	2.16501e-06	0.0213124	1.16995	0.0536587
ebi-a-GCST90001454	Osteosarcoma	rs144348353	15	88341038	T	G	0.0295	0.3569	0.07891	6.31393e-06	0.00770492	0.80627	0.400388
ebi-a-GCST90001454	Osteosarcoma	rs148420500	13	76034172	A	G	0.0209	-0.4212	0.08981	2.86398e-06	0.0191384	-0.225661	0.721219
ebi-a-GCST90001454	Osteosarcoma	rs2240899	18	3595011	C	G	0.6678	-0.1231	0.02767	8.88505e-06	0.65061	-0.39155	0.0291112
ebi-a-GCST90001454	Osteosarcoma	rs28680389	11	134566275	A	G	0.0747	0.2396	0.04966	1.47299e-06	0.137308	-0.362771	0.144324
ebi-a-GCST90001454	Osteosarcoma	rs3797612	5	178631699	C	T	0.4606	0.1137	0.02564	9.52906e-06	0.540706	0.237651	0.166088
ebi-a-GCST90001454	Osteosarcoma	rs4899265	14	69321561	C	A	0.3474	0.1267	0.02759	4.52699e-06	0.317759	0.0408813	0.824821
ebi-a-GCST90001454	Osteosarcoma	rs7190107	16	50273295	A	T	0.2169	-0.1416	0.03148	7.05992e-06	0.0833057	-0.0463324	0.880431
ebi-a-GCST90001454	Osteosarcoma	rs7437802	4	148180897	T	C	0.6269	-0.1209	0.02713	8.65307e-06	0.554847	0.0834661	0.626517
ebi-a-GCST90001454	Osteosarcoma	rs74805957	2	112941273	T	C	0.0396	0.3042	0.06703	5.90704e-06	0.0078826	0.819976	0.39162
ebi-a-GCST90001454	Osteosarcoma	rs938447	12	108746427	C	T	0.6473	0.1364	0.02743	6.93905e-07	0.702876	0.306601	0.101028
ebi-a-GCST90001531	Osteosarcoma	rs10515946	2	208038537	C	A	0.0178	0.5622	0.1261	8.74601e-06	0.10041	-0.0999269	0.721347
ebi-a-GCST90001531	Osteosarcoma	rs114590598	1	185852065	T	C	0.0016	2.431	0.4216	9.40589e-09	0.0440658	-0.344011	0.403731
ebi-a-GCST90001531	Osteosarcoma	rs116166244	5	110463783	C	G	8e-04	2.675	0.5751	3.54699e-06	0.0141907	-1.07943	0.159076
ebi-a-GCST90001531	Osteosarcoma	rs117197348	14	90893228	A	G	0.0016	2.118	0.4769	9.47807e-06	0.00457532	0.630722	0.624104
ebi-a-GCST90001531	Osteosarcoma	rs117780942	11	105062174	A	C	0.0269	-0.4877	0.1062	4.64098e-06	0.0415339	-0.881514	0.0404231
ebi-a-GCST90001531	Osteosarcoma	rs138503959	3	89320290	A	C	0.0253	-0.4834	0.1084	8.72509e-06	0.0629519	0.551998	0.114822
ebi-a-GCST90001531	Osteosarcoma	rs142419042	11	104445613	T	C	0.0251	-0.5472	0.1123	1.19399e-06	0.0122231	-0.427178	0.579694
ebi-a-GCST90001531	Osteosarcoma	rs146071030	3	134673672	A	G	0.0154	0.5996	0.1332	7.22903e-06	0.0178212	-1.01335	0.10367
ebi-a-GCST90001531	Osteosarcoma	rs1475853	22	25145753	A	G	0.0218	0.4891	0.1098	8.86605e-06	0.0233891	0.273814	0.632563
ebi-a-GCST90001531	Osteosarcoma	rs2013837	22	39271617	A	G	0.4701	-0.1645	0.03328	8.34603e-07	0.586921	-0.149575	0.387256
ebi-a-GCST90001531	Osteosarcoma	rs33978622	19	51736383	C	G	0.215	-0.4747	0.0388	3.74283e-33	0.364653	-0.0121213	0.945413
ebi-a-GCST90001531	Osteosarcoma	rs403939	8	144555482	C	T	0.7368	0.1861	0.03918	2.18399e-06	0.737703	-0.218054	0.293534
ebi-a-GCST90001531	Osteosarcoma	rs55678760	20	58069558	C	T	0.2492	0.183	0.03885	2.65999e-06	0.112677	-0.00567612	0.983542
ebi-a-GCST90001531	Osteosarcoma	rs6851258	4	113247850	G	A	0.4092	0.1522	0.03399	8.00295e-06	0.469786	-0.0767538	0.654564
ebi-a-GCST90001531	Osteosarcoma	rs72776409	10	759450	T	C	0.0084	-0.8296	0.181	4.90399e-06	0.0556682	0.0156637	0.965988
ebi-a-GCST90001531	Osteosarcoma	rs74831462	5	95242577	G	A	8e-04	2.721	0.5781	2.69401e-06	0.0164833	-0.159895	0.807355
ebi-a-GCST90001531	Osteosarcoma	rs77388515	19	34133960	G	A	0.0975	-0.2752	0.05653	1.22101e-06	0.00818724	-1.01073	0.301844
ebi-a-GCST90001531	Osteosarcoma	rs78338533	10	11630331	G	A	0.0011	2.433	0.4953	9.75304e-07	0.0298673	-0.521036	0.306668
ebi-a-GCST90001531	Osteosarcoma	rs78744187	19	33754548	T	C	0.0673	-0.5108	0.06739	5.44252e-14	0.148342	0.395816	0.0975596
ebi-a-GCST90001531	Osteosarcoma	rs78915471	10	18406409	G	A	5e-04	3.19	0.7088	7.22304e-06	0.0139042	0.0510576	0.944928
ebi-a-GCST90001531	Osteosarcoma	rs7987975	13	114578893	G	A	0.7826	0.1884	0.04042	3.35297e-06	0.957447	-0.555823	0.187623
ebi-a-GCST90001531	Osteosarcoma	rs9297816	8	132011279	A	G	0.3661	0.1756	0.03519	6.58795e-07	0.384589	-0.278746	0.110245
ebi-a-GCST90001531	Osteosarcoma	rs962695	8	80656206	C	T	0.2788	0.1713	0.03709	4.128e-06	0.310473	-0.138922	0.45351
ebi-a-GCST90001531	Osteosarcoma	rs9842941	3	128441690	G	T	0.2487	-0.1921	0.03847	6.46994e-07	0.153035	0.241447	0.301478
ebi-a-GCST90001575	Osteosarcoma	rs114825362	1	101526164	C	G	0.0201	0.3918	0.08731	7.45899e-06	0.00645131	-1.00588	0.340667
ebi-a-GCST90001575	Osteosarcoma	rs12712610	2	38897249	G	A	0.2969	0.1236	0.02672	3.865e-06	0.12487	-0.416066	0.10781
ebi-a-GCST90001575	Osteosarcoma	rs1379152	4	64498422	C	G	0.7457	-0.1242	0.02775	7.92392e-06	0.698346	-0.104902	0.573995
ebi-a-GCST90001575	Osteosarcoma	rs140125890	4	40884597	C	G	0.0071	0.6573	0.1386	2.20201e-06	0.0328825	-0.804379	0.0918248
ebi-a-GCST90001575	Osteosarcoma	rs145775506	2	209850246	G	T	0.0035	0.898	0.2016	8.71405e-06	0.00603955	0.226876	0.840723
ebi-a-GCST90001575	Osteosarcoma	rs146329634	14	89433599	T	C	0.0328	-0.3103	0.0671	3.89e-06	0.0184151	-0.233479	0.711705
ebi-a-GCST90001575	Osteosarcoma	rs150607181	1	239680551	C	G	0.0168	0.4463	0.09653	3.925e-06	0.0176895	-0.586744	0.376111
ebi-a-GCST90001575	Osteosarcoma	rs150981153	2	57533997	C	A	0.0117	-0.5635	0.1123	5.44503e-07	0.0105917	1.14482	0.0205565
ebi-a-GCST90001575	Osteosarcoma	rs157386	17	19699121	A	G	0.1029	-0.1879	0.04012	2.943e-06	0.128337	-0.347572	0.176339
ebi-a-GCST90001575	Osteosarcoma	rs17583875	1	197924770	A	G	0.0029	1.013	0.2196	4.14897e-06	0.0214511	0.00957361	0.987097
ebi-a-GCST90001575	Osteosarcoma	rs1849779	12	43674787	T	C	0.3826	0.1127	0.02504	6.97798e-06	0.38302	-0.136209	0.434508
ebi-a-GCST90001575	Osteosarcoma	rs2516718	6	30223903	T	C	0.233	0.178	0.04022	9.90809e-06	0.00874405	1.6565	0.0788733
ebi-a-GCST90001575	Osteosarcoma	rs36088117	4	11877955	T	G	0.132	0.1592	0.03586	9.29608e-06	0.127789	-0.204118	0.418169
ebi-a-GCST90001575	Osteosarcoma	rs4507432	4	1748200	G	A	0.7794	-0.1496	0.02993	6.06597e-07	0.77516	-0.168752	0.406226
ebi-a-GCST90001575	Osteosarcoma	rs4792002	17	7853356	G	A	0.3446	0.116	0.0258	7.09496e-06	0.496779	-0.052123	0.759097
ebi-a-GCST90001575	Osteosarcoma	rs4959028	6	32383138	G	A	0.2288	-0.1816	0.03351	6.38807e-08	0.111593	-0.176593	0.513955
ebi-a-GCST90001575	Osteosarcoma	rs4959365	6	6026750	G	A	0.3713	-0.1174	0.02483	2.38501e-06	0.303424	0.196695	0.285083
ebi-a-GCST90001575	Osteosarcoma	rs5767274	22	46980774	T	C	0.1228	0.163	0.03647	8.09506e-06	0.246688	-0.195605	0.321543
ebi-a-GCST90001575	Osteosarcoma	rs57810789	4	185350356	T	C	0.2565	0.124	0.02759	7.20394e-06	0.108311	-0.152667	0.581108
ebi-a-GCST90001575	Osteosarcoma	rs6046769	20	20238128	G	A	0.6265	0.1118	0.0249	7.36394e-06	0.687956	-0.0632592	0.731016
ebi-a-GCST90001575	Osteosarcoma	rs6576734	1	85383442	T	G	0.7693	-0.1307	0.02908	7.14398e-06	0.687616	0.199917	0.278563
ebi-a-GCST90001575	Osteosarcoma	rs7042017	9	92779466	T	C	0.2533	-0.1265	0.02799	6.42007e-06	0.107383	0.0660016	0.809331
ebi-a-GCST90001575	Osteosarcoma	rs72613709	2	197060767	G	T	0.0376	-0.3134	0.064	1.01501e-06	0.093853	-0.134672	0.64517
ebi-a-GCST90001575	Osteosarcoma	rs72721071	1	94170616	G	A	0.0795	0.2158	0.04739	5.44102e-06	0.0101109	-1.04378	0.253134
ebi-a-GCST90001575	Osteosarcoma	rs75010615	17	38896451	T	C	0.002	-1.396	0.3061	5.29298e-06	0.0358055	0.87104	0.0584023
ebi-a-GCST90001575	Osteosarcoma	rs76139558	10	2787360	C	G	0.0067	-0.647	0.143	6.27105e-06	0.00311116	-1.00626	0.514052
ebi-a-GCST90001575	Osteosarcoma	rs7636470	3	186606581	G	C	0.152	0.1666	0.0336	7.491e-07	0.1014	0.0780047	0.783886
ebi-a-GCST90001575	Osteosarcoma	rs76972929	5	153357272	T	C	0.0019	1.203	0.2692	8.12007e-06	0.0303302	-0.508346	0.307099
ebi-a-GCST90001575	Osteosarcoma	rs7715223	5	15900124	A	C	0.1087	-0.1898	0.03845	8.34104e-07	0.230807	-0.101766	0.614577
ebi-a-GCST90001575	Osteosarcoma	rs77253141	8	24504854	C	T	0.0368	0.3012	0.06563	4.60903e-06	0.0151955	0.44471	0.530034
ebi-a-GCST90001575	Osteosarcoma	rs78137572	19	15677349	C	T	0.1157	0.1737	0.03748	3.72598e-06	0.121804	-0.293193	0.257785
ebi-a-GCST90001575	Osteosarcoma	rs79538978	18	54960800	C	T	0.0357	0.3248	0.06465	5.30701e-07	0.0716723	0.0687208	0.833446
ebi-a-GCST90001575	Osteosarcoma	rs980169	15	96720568	G	A	0.6697	0.1169	0.02592	6.73101e-06	0.742437	0.0659346	0.734746
ebi-a-GCST90001575	Osteosarcoma	rs9990031	3	129437836	T	C	0.788	-0.1348	0.03038	9.43496e-06	0.819059	0.0132496	0.951961
ebi-a-GCST90001606	Osteosarcoma	rs112782656	19	57486015	A	G	0.0288	-0.3174	0.07133	8.88894e-06	0.00369537	1.10615	0.446924
ebi-a-GCST90001606	Osteosarcoma	rs114905473	4	111370027	C	T	0.0589	-0.2375	0.05181	4.689e-06	0.0439259	-0.303489	0.478786
ebi-a-GCST90001606	Osteosarcoma	rs116160694	6	67354817	C	T	0.0067	0.6955	0.1503	3.819e-06	0.00768983	1.83317	0.0589889
ebi-a-GCST90001606	Osteosarcoma	rs118114356	6	162243723	T	G	0.0123	0.4689	0.1054	8.96603e-06	0.00856936	-0.186678	0.839817
ebi-a-GCST90001606	Osteosarcoma	rs13210358	6	102272234	T	C	0.0315	-0.3968	0.07123	2.72603e-08	0.0181936	-0.54393	0.409488
ebi-a-GCST90001606	Osteosarcoma	rs17520378	15	50900606	C	G	0.0852	0.1981	0.0444	8.40698e-06	0.200495	0.196062	0.359499
ebi-a-GCST90001606	Osteosarcoma	rs1830888	10	45339904	A	C	0.2867	0.1268	0.02751	4.18398e-06	0.25047	0.351273	0.0734751
ebi-a-GCST90001606	Osteosarcoma	rs2003177	11	87066709	G	A	0.1831	0.1408	0.03172	9.33405e-06	0.280129	0.151364	0.424984
ebi-a-GCST90001606	Osteosarcoma	rs56157148	9	138662360	G	T	0.1574	0.1421	0.0321	9.88007e-06	0.155893	0.389248	0.0986938
ebi-a-GCST90001606	Osteosarcoma	rs60704551	1	14791436	C	A	0.0106	0.5316	0.1191	8.35892e-06	0.010976	-0.322632	0.695191
ebi-a-GCST90001606	Osteosarcoma	rs62048802	16	84703205	G	A	0.3768	0.1177	0.02457	1.738e-06	0.235373	-0.0904054	0.652522
ebi-a-GCST90001606	Osteosarcoma	rs798726	4	1685211	C	T	0.7814	-0.1399	0.02944	2.09199e-06	0.789214	-0.213351	0.304884
ebi-a-GCST90001606	Osteosarcoma	rs912657	13	22369133	G	A	0.7411	0.123	0.02749	7.87898e-06	0.785367	-0.153241	0.463501
ebi-a-GCST90001675	Osteosarcoma	rs10413329	19	13114434	G	A	0.5032	0.1155	0.02562	6.81805e-06	0.45475	-0.133537	0.435785
ebi-a-GCST90001675	Osteosarcoma	rs10952014	7	7026245	G	C	0.1823	-0.1603	0.03317	1.41801e-06	0.262807	-0.114436	0.5564
ebi-a-GCST90001675	Osteosarcoma	rs115134707	3	60344346	C	T	0.0088	-0.6309	0.138	5.01395e-06	0.011346	0.239674	0.768083
ebi-a-GCST90001675	Osteosarcoma	rs115642223	4	141162325	C	T	0.0019	1.437	0.3238	9.37303e-06	0.057374	-0.776328	0.0360106
ebi-a-GCST90001675	Osteosarcoma	rs117591947	20	18052894	A	G	0.0642	0.2329	0.05249	9.42302e-06	0.00726305	1.14032	0.272214
ebi-a-GCST90001675	Osteosarcoma	rs12038742	1	188622706	G	A	0.8895	0.184	0.04055	5.88004e-06	0.839551	-0.0386674	0.870869
ebi-a-GCST90001675	Osteosarcoma	rs12450916	17	74615933	T	C	0.5425	0.1237	0.02531	1.071e-06	0.532564	-0.262816	0.122119
ebi-a-GCST90001675	Osteosarcoma	rs13068352	3	172724426	T	A	0.0792	0.2101	0.04708	8.38398e-06	0.176368	0.0685422	0.758654
ebi-a-GCST90001675	Osteosarcoma	rs138505212	4	161872855	A	G	0.1209	0.1749	0.03902	7.68104e-06	0.0377841	-0.229369	0.611842
ebi-a-GCST90001675	Osteosarcoma	rs17203563	6	32446459	A	G	0.2767	0.1789	0.03263	4.51804e-08	0.431447	-0.0334002	0.845512
ebi-a-GCST90001675	Osteosarcoma	rs1839051	3	76705353	C	A	0.7407	-0.1279	0.02873	8.74702e-06	0.759322	0.484084	0.0150276
ebi-a-GCST90001675	Osteosarcoma	rs35089045	1	57910243	C	T	0.0436	0.3032	0.06273	1.41299e-06	0.0361419	0.30069	0.514091
ebi-a-GCST90001675	Osteosarcoma	rs3879969	1	120551817	T	A	0.0323	0.3431	0.07265	2.43501e-06	0.0781308	-0.244422	0.447334
ebi-a-GCST90001675	Osteosarcoma	rs4459318	11	119541778	T	C	0.4709	0.1111	0.02511	9.99309e-06	0.446355	0.155099	0.36582
ebi-a-GCST90001675	Osteosarcoma	rs57153567	13	24865664	A	G	0.1962	-0.1445	0.0321	7.00293e-06	0.215532	0.0800741	0.698692
ebi-a-GCST90001675	Osteosarcoma	rs6004167	22	24892018	G	A	0.1875	0.1463	0.03208	5.33396e-06	0.10793	0.182399	0.50501
ebi-a-GCST90001675	Osteosarcoma	rs6085043	20	5222441	G	T	0.0796	0.248	0.04848	3.323e-07	0.0723614	0.0438259	0.903196
ebi-a-GCST90001675	Osteosarcoma	rs62063923	17	29871886	G	C	0.0642	0.2525	0.0513	9.06004e-07	0.0520291	-0.0598017	0.874816
ebi-a-GCST90001675	Osteosarcoma	rs62166861	2	122691344	A	G	0.0428	0.2961	0.06281	2.53303e-06	0.0449527	-0.175047	0.674208
ebi-a-GCST90001675	Osteosarcoma	rs66790175	16	86074353	G	T	0.0241	0.4095	0.08185	5.97599e-07	0.120099	-0.33392	0.196511
ebi-a-GCST90001675	Osteosarcoma	rs6881158	5	20984750	T	C	0.5169	0.1186	0.02569	4.04902e-06	0.669461	0.103067	0.571024
ebi-a-GCST90001675	Osteosarcoma	rs72929459	2	200181613	T	C	3e-04	3.113	0.6815	5.12094e-06	0.0152949	0.354943	0.613108
ebi-a-GCST90001675	Osteosarcoma	rs75632179	20	33611208	G	T	0.0829	-0.2097	0.04637	6.346e-06	0.0766916	0.665449	0.0383769
ebi-a-GCST90001675	Osteosarcoma	rs76210385	9	4728523	C	T	0.2863	-0.1252	0.02806	8.33393e-06	0.404688	0.140162	0.420094
ebi-a-GCST90001675	Osteosarcoma	rs77397960	8	62998415	C	T	0.2102	-0.1475	0.03195	4.05005e-06	0.251652	-0.102432	0.600944
ebi-a-GCST90001675	Osteosarcoma	rs79000044	17	67264572	T	A	0.0209	0.3988	0.0888	7.35699e-06	0.0246919	-0.429671	0.43081
ebi-a-GCST90001675	Osteosarcoma	rs79172657	21	41072897	T	C	0.024	0.3812	0.08337	5.02505e-06	0.0473874	-0.256752	0.521149
ebi-a-GCST90001675	Osteosarcoma	rs7963204	12	52559164	A	G	0.1002	0.1917	0.04218	5.70401e-06	0.118544	-0.132587	0.618144
ebi-a-GCST90001675	Osteosarcoma	rs9319779	18	67151077	T	C	0.7284	-0.1333	0.02873	3.63999e-06	0.809045	0.299611	0.166306
ebi-a-GCST90001676	Osteosarcoma	rs115583593	2	180234098	T	C	0.0081	-0.6373	0.1419	7.34801e-06	0.00648264	0.123254	0.908634
ebi-a-GCST90001676	Osteosarcoma	rs2377708	1	217982930	C	A	0.6097	0.1185	0.02489	2.024e-06	0.658395	0.25809	0.150622
ebi-a-GCST90001676	Osteosarcoma	rs3010090	1	202164837	T	C	0.4154	0.1155	0.02416	1.82398e-06	0.360329	0.115337	0.512867
ebi-a-GCST90001676	Osteosarcoma	rs58227542	2	218638794	A	T	0.1156	0.1889	0.03767	5.62302e-07	0.186535	0.451561	0.0424229
ebi-a-GCST90001676	Osteosarcoma	rs62166861	2	122691344	A	G	0.0424	0.3014	0.05959	4.46303e-07	0.0449527	-0.175047	0.674208
ebi-a-GCST90001676	Osteosarcoma	rs6549955	3	29825146	T	G	0.5103	0.1056	0.02353	7.48497e-06	0.567438	0.136059	0.428497
ebi-a-GCST90001676	Osteosarcoma	rs6682100	1	159130400	C	T	0.0157	0.4364	0.09645	6.26397e-06	0.0281281	0.274517	0.590088
ebi-a-GCST90001676	Osteosarcoma	rs9839296	3	169747938	G	A	0.3471	0.1233	0.0248	7.03493e-07	0.393661	0.107746	0.535719
ebi-a-GCST90001689	Osteosarcoma	rs10025910	4	25610903	T	C	0.0074	0.5074	0.1043	1.21099e-06	0.0235651	-0.352952	0.535811
ebi-a-GCST90001689	Osteosarcoma	rs10242630	7	146469943	A	G	0.0541	0.1978	0.04107	1.52799e-06	0.115772	0.492078	0.0634483
ebi-a-GCST90001689	Osteosarcoma	rs1064086	2	237034061	A	G	0.3275	-0.103	0.01985	2.22998e-07	0.423593	0.284552	0.0999171
ebi-a-GCST90001689	Osteosarcoma	rs10840675	12	17367587	T	C	0.1624	0.1139	0.02544	7.77804e-06	0.239382	-0.117337	0.566492
ebi-a-GCST90001689	Osteosarcoma	rs112258643	12	55672838	T	C	1e-04	3.271	0.6538	5.92393e-07	0.00671027	-1.02982	0.350248
ebi-a-GCST90001689	Osteosarcoma	rs117403703	6	93203850	C	T	1e-04	3.043	0.6699	5.72796e-06	0.0239938	-1.00281	0.0711263
ebi-a-GCST90001689	Osteosarcoma	rs117475733	6	148775706	T	C	4e-04	1.491	0.3243	4.43997e-06	0.0170475	0.317046	0.637702
ebi-a-GCST90001689	Osteosarcoma	rs11896593	2	38925155	C	G	0.3703	0.1024	0.01981	2.49799e-07	0.134788	0.273664	0.270844
ebi-a-GCST90001689	Osteosarcoma	rs139580802	17	76213606	T	C	0.001	1.187	0.2682	9.90992e-06	0.00747945	0.0212862	0.983281
ebi-a-GCST90001689	Osteosarcoma	rs141596789	7	28687227	C	G	9e-04	1.424	0.3204	9.13503e-06	0.0207876	-0.689617	0.243816
ebi-a-GCST90001689	Osteosarcoma	rs143788880	17	57361218	A	G	0.0074	0.4914	0.1087	6.42096e-06	0.0212575	-0.324575	0.587008
ebi-a-GCST90001689	Osteosarcoma	rs145827119	20	57132122	T	C	1e-04	4.134	0.9121	6.04296e-06	0.03128	-0.53719	0.279767
ebi-a-GCST90001689	Osteosarcoma	rs146741472	2	120215812	A	G	1e-04	3.535	0.7519	2.69699e-06	0.0211349	0.064713	0.914479
ebi-a-GCST90001689	Osteosarcoma	rs146985291	3	170169608	G	A	1e-04	5.539	1.224	6.23204e-06	0.020944	-0.687404	0.249445
ebi-a-GCST90001689	Osteosarcoma	rs149655274	4	154029285	T	C	0.0012	1.504	0.3069	1.00399e-06	0.00469545	-1.05918	0.405754
ebi-a-GCST90001689	Osteosarcoma	rs17583875	1	197924770	A	G	0.0029	0.9979	0.1731	8.81901e-09	0.0214511	0.00957361	0.987097
ebi-a-GCST90001689	Osteosarcoma	rs182236332	7	124954943	G	A	1e-04	4.274	0.8797	1.23299e-06	0.00444193	-1.15338	0.404637
ebi-a-GCST90001689	Osteosarcoma	rs184082746	7	92791863	C	T	1e-04	3.525	0.6966	4.41804e-07	0.0153963	-0.0765145	0.912169
ebi-a-GCST90001689	Osteosarcoma	rs1879612	15	99398708	C	T	0.4751	0.08909	0.01853	1.59801e-06	0.394655	-0.0659283	0.704579
ebi-a-GCST90001689	Osteosarcoma	rs1978254	19	57281224	A	G	0.0592	-0.1733	0.03911	9.71695e-06	0.00535747	0.40393	0.733681
ebi-a-GCST90001689	Osteosarcoma	rs2629824	1	114687316	G	A	0.8225	-0.1289	0.02451	1.52901e-07	0.614301	-0.0175777	0.919735
ebi-a-GCST90001689	Osteosarcoma	rs2802930	1	235096612	T	C	0.9894	0.4087	0.08986	5.60506e-06	0.911402	-0.600596	0.0457931
ebi-a-GCST90001689	Osteosarcoma	rs28460753	15	62991760	A	G	0.0048	0.6077	0.1301	3.11702e-06	0.0526459	-0.64431	0.0813823
ebi-a-GCST90001689	Osteosarcoma	rs28576084	14	82062494	G	T	0.2205	0.1012	0.02264	8.04507e-06	0.311111	-0.0203553	0.911988
ebi-a-GCST90001689	Osteosarcoma	rs34752208	9	137165566	A	G	0.325	0.1011	0.0202	5.88695e-07	0.37864	0.201311	0.268271
ebi-a-GCST90001689	Osteosarcoma	rs5011724	17	41759061	C	T	0.3209	-0.09624	0.02031	2.23398e-06	0.539201	-0.405841	0.0169473
ebi-a-GCST90001689	Osteosarcoma	rs60220946	1	193505625	T	C	0.0212	0.2919	0.06514	7.68299e-06	0.00916852	-1.06065	0.247742
ebi-a-GCST90001689	Osteosarcoma	rs62572596	9	114588604	T	C	0.0157	0.3597	0.07921	5.79802e-06	0.0204663	-0.268516	0.66156
ebi-a-GCST90001689	Osteosarcoma	rs7033084	9	16904641	T	C	0.5055	0.0849	0.01914	9.438e-06	0.606191	-0.251634	0.148295
ebi-a-GCST90001689	Osteosarcoma	rs72723766	4	152131193	C	T	3e-04	-2.308	0.5078	5.68696e-06	0.00916881	-1.02562	0.254062
ebi-a-GCST90001689	Osteosarcoma	rs73061672	7	8326430	A	T	0.0637	0.1863	0.0389	1.75102e-06	0.0294298	-0.54509	0.271787
ebi-a-GCST90001689	Osteosarcoma	rs76014368	12	123513519	T	C	7e-04	1.535	0.3446	8.65605e-06	0.000903193	-1.01431	0.697016
ebi-a-GCST90001689	Osteosarcoma	rs76313555	3	59914042	T	C	0.0083	0.4644	0.1025	6.09705e-06	0.0112852	-0.423495	0.606735
ebi-a-GCST90001689	Osteosarcoma	rs76668354	2	103587624	G	C	0.0089	0.5165	0.1012	3.52598e-07	0.0627582	0.0246238	0.944933
ebi-a-GCST90001689	Osteosarcoma	rs9577271	13	114096507	G	A	0.1812	0.1114	0.02447	5.45595e-06	0.15333	-0.00606059	0.979612
ebi-a-GCST90001689	Osteosarcoma	rs9792050	7	31164655	T	G	0.8994	-0.1499	0.03129	1.72799e-06	0.899505	-0.0411347	0.886021
ebi-a-GCST90001707	Osteosarcoma	rs11090614	22	44300847	G	A	0.2474	-0.3049	0.03896	8.44501e-15	0.242854	0.254386	0.198099
ebi-a-GCST90001707	Osteosarcoma	rs115650989	8	145510474	A	G	0.0299	-0.5049	0.09989	4.75598e-07	0.0184007	1.16118	0.0020893
ebi-a-GCST90001707	Osteosarcoma	rs11599977	11	38419307	A	G	0.7787	0.2152	0.04096	1.66399e-07	0.863063	-0.399861	0.100929
ebi-a-GCST90001707	Osteosarcoma	rs117397694	12	5565515	A	C	0.0188	-0.6104	0.1256	1.287e-06	0.0115703	-0.209961	0.792102
ebi-a-GCST90001707	Osteosarcoma	rs117826659	22	39919408	A	G	0.0065	-0.9788	0.2051	1.97301e-06	0.0218447	0.708697	0.228228
ebi-a-GCST90001707	Osteosarcoma	rs139290596	22	44349795	G	A	0.0482	-0.4589	0.07926	8.25201e-09	0.0115891	-0.407207	0.602593
ebi-a-GCST90001707	Osteosarcoma	rs146069723	22	43339331	T	C	0.0762	-0.5625	0.06459	6.77954e-18	0.0250158	0.460705	0.398291
ebi-a-GCST90001707	Osteosarcoma	rs147730115	21	26858465	A	C	0.0046	1.106	0.2449	6.697e-06	0.012406	0.134273	0.857439
ebi-a-GCST90001707	Osteosarcoma	rs150612106	22	40175781	A	G	0.025	-0.6961	0.1109	4.22902e-10	0.0149667	-0.339594	0.633153
ebi-a-GCST90001707	Osteosarcoma	rs187315152	22	41305795	T	A	0.0501	-0.5226	0.083	3.819e-10	0.0122066	0.14856	0.846085
ebi-a-GCST90001707	Osteosarcoma	rs35291683	21	42576275	A	G	0.107	0.2592	0.05555	3.28799e-06	0.131715	-0.253962	0.311401
ebi-a-GCST90001707	Osteosarcoma	rs4689407	4	6341740	G	T	0.7357	-0.1717	0.03845	8.42908e-06	0.68601	-0.00665788	0.971355
ebi-a-GCST90001707	Osteosarcoma	rs5758649	22	42605548	T	C	0.0887	-0.6208	0.05961	1.02306e-24	0.0105822	1.15702	0.178248
ebi-a-GCST90001707	Osteosarcoma	rs57736830	5	168402085	G	C	0.1644	-0.2361	0.04586	2.91199e-07	0.271463	0.0675869	0.725884
ebi-a-GCST90001707	Osteosarcoma	rs73165129	22	42315371	T	C	0.0944	-1.495	0.04742	9.84011e-175	0.0865213	0.607841	0.0477958
ebi-a-GCST90001707	Osteosarcoma	rs73451452	7	137804100	A	T	0.0362	0.4173	0.09326	8.12905e-06	0.0360908	0.0253468	0.95656
ebi-a-GCST90001707	Osteosarcoma	rs7504122	18	10226551	T	C	0.2548	-0.1904	0.04034	2.551e-06	0.327502	0.0439857	0.808937
ebi-a-GCST90001707	Osteosarcoma	rs79451942	11	109330334	T	G	0.0193	-0.5854	0.123	2.108e-06	0.00735147	-1.0078	0.300168
ebi-a-GCST90001707	Osteosarcoma	rs80241990	11	3250248	C	A	0.0476	-0.368	0.08069	5.427e-06	0.00930391	-1.07413	0.265703
ebi-a-GCST90001710	Osteosarcoma	rs10169360	2	5558511	A	G	0.0094	-0.5775	0.1279	6.58006e-06	0.00440641	0.630578	0.638067
ebi-a-GCST90001710	Osteosarcoma	rs11083093	18	22393283	A	G	0.0144	-0.4613	0.1036	8.79691e-06	0.0199498	0.0964482	0.874008
ebi-a-GCST90001710	Osteosarcoma	rs13058590	22	39641412	T	C	0.0468	-0.355	0.05912	2.1e-09	0.0279061	0.908979	0.0653055
ebi-a-GCST90001710	Osteosarcoma	rs142780018	22	44395926	A	G	0.0463	-0.3245	0.05867	3.41201e-08	0.0113963	-0.395214	0.617403
ebi-a-GCST90001710	Osteosarcoma	rs143106266	13	29908421	A	C	0.0025	-1.247	0.2463	4.35803e-07	0.00987683	0.253347	0.764677
ebi-a-GCST90001710	Osteosarcoma	rs146069723	22	43339331	T	C	0.0756	-0.5779	0.0476	2.81773e-33	0.0250158	0.460705	0.398291
ebi-a-GCST90001710	Osteosarcoma	rs149398740	22	23924845	T	C	0.0027	-1.126	0.2389	2.53099e-06	0.00823885	-1.11004	0.26543
ebi-a-GCST90001710	Osteosarcoma	rs150612106	22	40175781	A	G	0.0261	-0.7252	0.07811	2.73716e-20	0.0149667	-0.339594	0.633153
ebi-a-GCST90001710	Osteosarcoma	rs191405504	22	41305796	T	A	0.0535	-0.5316	0.05831	1.2569e-19	0.0122066	0.14856	0.846085
ebi-a-GCST90001710	Osteosarcoma	rs2861184	11	38422885	T	C	0.8361	0.1526	0.03412	7.96893e-06	0.87113	-0.366432	0.143807
ebi-a-GCST90001710	Osteosarcoma	rs2939924	10	132491701	T	C	0.3273	0.1234	0.02657	3.54903e-06	0.57267	0.1212	0.480263
ebi-a-GCST90001710	Osteosarcoma	rs4467081	16	25853127	G	A	0.4945	-0.1151	0.02532	5.66604e-06	0.634955	-0.14098	0.425756
ebi-a-GCST90001710	Osteosarcoma	rs4657041	1	161478859	C	T	0.3344	-0.1479	0.02692	4.176e-08	0.503393	0.199669	0.239934
ebi-a-GCST90001710	Osteosarcoma	rs5750432	22	22402940	T	C	0.9054	-0.187	0.04188	8.27694e-06	0.890618	0.225619	0.410427
ebi-a-GCST90001710	Osteosarcoma	rs5758649	22	42605548	T	C	0.0871	-0.6004	0.04473	3.89135e-40	0.0105822	1.15702	0.178248
ebi-a-GCST90001710	Osteosarcoma	rs6000850	22	38032090	C	T	0.9806	0.4708	0.09176	3.03997e-07	0.951755	-0.0846163	0.83456
ebi-a-GCST90001710	Osteosarcoma	rs6680891	1	164083691	T	A	0.2122	0.1376	0.03043	6.31001e-06	0.37092	0.0339709	0.846631
ebi-a-GCST90001710	Osteosarcoma	rs73165129	22	42315371	T	C	0.099	-1.427	0.03453	1e-200	0.0865213	0.607841	0.0477958
ebi-a-GCST90001710	Osteosarcoma	rs7684683	4	80423021	T	G	0.8188	-0.1485	0.03211	3.86403e-06	0.771764	-0.0739146	0.716556
ebi-a-GCST90001710	Osteosarcoma	rs9614288	22	44297686	T	A	0.2346	-0.2871	0.02912	1.20005e-22	0.243631	0.254868	0.196444
ebi-a-GCST90001710	Osteosarcoma	rs9622984	22	39659460	A	G	0.1181	-0.1875	0.0397	2.40398e-06	0.0371226	-0.413137	0.360751
ebi-a-GCST90001710	Osteosarcoma	rs9869373	3	101645001	T	C	0.2896	-0.1287	0.02827	5.45695e-06	0.309102	-0.266642	0.144831
ebi-a-GCST90001711	Osteosarcoma	rs13058590	22	39641412	T	C	0.0468	-0.3797	0.05894	1.32898e-10	0.0279061	0.908979	0.0653055
ebi-a-GCST90001711	Osteosarcoma	rs142780018	22	44395926	A	G	0.0463	-0.3313	0.05854	1.62798e-08	0.0113963	-0.395214	0.617403
ebi-a-GCST90001711	Osteosarcoma	rs143106266	13	29908421	A	C	0.0025	-1.252	0.246	3.76002e-07	0.00987683	0.253347	0.764677
ebi-a-GCST90001711	Osteosarcoma	rs145423893	15	28254280	C	T	0.0055	-0.82	0.1702	1.501e-06	0.013388	0.776777	0.314683
ebi-a-GCST90001711	Osteosarcoma	rs146069723	22	43339331	T	C	0.0756	-0.5638	0.04748	6.25029e-32	0.0250158	0.460705	0.398291
ebi-a-GCST90001711	Osteosarcoma	rs150612106	22	40175781	A	G	0.0261	-0.725	0.07793	2.28823e-20	0.0149667	-0.339594	0.633153
ebi-a-GCST90001711	Osteosarcoma	rs191405504	22	41305796	T	A	0.0535	-0.5312	0.05816	1.06905e-19	0.0122066	0.14856	0.846085
ebi-a-GCST90001711	Osteosarcoma	rs2110699	14	89904438	A	G	0.8961	0.1824	0.04029	6.20098e-06	0.870156	0.0295535	0.905678
ebi-a-GCST90001711	Osteosarcoma	rs2789845	9	136799915	T	C	0.9215	-0.2058	0.04551	6.29695e-06	0.88804	0.244793	0.367376
ebi-a-GCST90001711	Osteosarcoma	rs2861184	11	38422885	T	C	0.8361	0.1519	0.03403	8.30807e-06	0.87113	-0.366432	0.143807
ebi-a-GCST90001711	Osteosarcoma	rs2925323	3	101658926	T	C	0.2923	-0.1311	0.02795	2.848e-06	0.309212	-0.265928	0.146107
ebi-a-GCST90001711	Osteosarcoma	rs2939924	10	132491701	T	C	0.3273	0.1334	0.02649	5.04104e-07	0.57267	0.1212	0.480263
ebi-a-GCST90001711	Osteosarcoma	rs4657041	1	161478859	C	T	0.3344	-0.1503	0.02684	2.28902e-08	0.503393	0.199669	0.239934
ebi-a-GCST90001711	Osteosarcoma	rs5758649	22	42605548	T	C	0.0871	-0.5779	0.04464	1.62705e-37	0.0105822	1.15702	0.178248
ebi-a-GCST90001711	Osteosarcoma	rs6000850	22	38032090	C	T	0.9806	0.4903	0.09148	8.83995e-08	0.951755	-0.0846163	0.83456
ebi-a-GCST90001711	Osteosarcoma	rs72780844	2	15727913	G	A	0.0011	-1.712	0.3811	7.27897e-06	0.01569	0.43941	0.526193
ebi-a-GCST90001711	Osteosarcoma	rs73165129	22	42315371	T	C	0.099	-1.439	0.03429	1e-200	0.0865213	0.607841	0.0477958
ebi-a-GCST90001711	Osteosarcoma	rs9614288	22	44297686	T	A	0.2346	-0.2875	0.02904	7.9965e-23	0.243631	0.254868	0.196444
ebi-a-GCST90001715	Osteosarcoma	rs116470335	4	24492147	A	G	0.0016	1.618	0.3287	8.86298e-07	0.0197114	0.451012	0.457191
ebi-a-GCST90001715	Osteosarcoma	rs117086217	22	39876838	G	A	0.0343	-0.5069	0.06712	5.38642e-14	0.00519953	0.454149	0.709305
ebi-a-GCST90001715	Osteosarcoma	rs13058590	22	39641412	T	C	0.0468	-0.3667	0.0592	6.48903e-10	0.0279061	0.908979	0.0653055
ebi-a-GCST90001715	Osteosarcoma	rs143106266	13	29908421	A	C	0.0025	-1.22	0.2468	8.06696e-07	0.00987683	0.253347	0.764677
ebi-a-GCST90001715	Osteosarcoma	rs146069723	22	43339331	T	C	0.0756	-0.5694	0.04769	2.94578e-32	0.0250158	0.460705	0.398291
ebi-a-GCST90001715	Osteosarcoma	rs149228586	22	41608058	T	C	0.0286	0.3904	0.07877	7.53199e-07	0.0249139	-0.72008	0.192701
ebi-a-GCST90001715	Osteosarcoma	rs1801274	1	161479745	G	A	0.325	-0.1424	0.02699	1.393e-07	0.502679	0.189881	0.263415
ebi-a-GCST90001715	Osteosarcoma	rs187315152	22	41305795	T	A	0.0535	-0.5177	0.05843	1.2331e-18	0.0122066	0.14856	0.846085
ebi-a-GCST90001715	Osteosarcoma	rs189503542	22	44698304	A	T	0.0138	-0.6487	0.109	2.90202e-09	0.00773695	-0.0665983	0.947651
ebi-a-GCST90001715	Osteosarcoma	rs2142827	22	42874781	A	G	0.1416	-0.3357	0.03582	1.21591e-20	0.224829	-0.124908	0.54688
ebi-a-GCST90001715	Osteosarcoma	rs2925323	3	101658926	T	C	0.2923	-0.1275	0.02807	5.74897e-06	0.309212	-0.265928	0.146107
ebi-a-GCST90001715	Osteosarcoma	rs56020760	10	72391681	T	C	0.0607	-0.2417	0.05241	4.11898e-06	0.0390561	0.304642	0.479527
ebi-a-GCST90001715	Osteosarcoma	rs5758649	22	42605548	T	C	0.0871	-0.6016	0.04478	3.36899e-40	0.0105822	1.15702	0.178248
ebi-a-GCST90001715	Osteosarcoma	rs6680891	1	164083691	T	A	0.2122	0.1397	0.03047	4.66595e-06	0.37092	0.0339709	0.846631
ebi-a-GCST90001715	Osteosarcoma	rs72658947	1	30372026	C	G	0.0187	-0.3992	0.08971	8.86809e-06	0.0582642	-0.135887	0.70991
ebi-a-GCST90001715	Osteosarcoma	rs73165129	22	42315371	T	C	0.099	-1.488	0.0339	1e-200	0.0865213	0.607841	0.0477958
ebi-a-GCST90001715	Osteosarcoma	rs9614288	22	44297686	T	A	0.2346	-0.3115	0.02909	2.28613e-26	0.243631	0.254868	0.196444
ebi-a-GCST90001717	Osteosarcoma	rs113510401	2	51662218	T	C	0.0124	0.5059	0.1114	5.81206e-06	0.0183553	-0.613321	0.338514
ebi-a-GCST90001717	Osteosarcoma	rs116470335	4	24492147	A	G	0.0016	1.566	0.3288	1.98299e-06	0.0197114	0.451012	0.457191
ebi-a-GCST90001717	Osteosarcoma	rs116897208	10	15100608	C	T	0.0022	-1.227	0.2719	6.61805e-06	0.0279655	-0.00594535	0.990618
ebi-a-GCST90001717	Osteosarcoma	rs117086217	22	39876838	G	A	0.0343	-0.5	0.06715	1.20088e-13	0.00519953	0.454149	0.709305
ebi-a-GCST90001717	Osteosarcoma	rs13058590	22	39641412	T	C	0.0468	-0.3847	0.05918	9.08448e-11	0.0279061	0.908979	0.0653055
ebi-a-GCST90001717	Osteosarcoma	rs141410339	21	40298978	A	G	0.0011	1.578	0.3545	8.81008e-06	0.0279127	-0.48349	0.353119
ebi-a-GCST90001717	Osteosarcoma	rs143106266	13	29908421	A	C	0.0025	-1.148	0.247	3.48001e-06	0.00987683	0.253347	0.764677
ebi-a-GCST90001717	Osteosarcoma	rs1436776	1	216235074	T	C	0.6051	0.1135	0.02553	9.0099e-06	0.540332	0.113775	0.505127
ebi-a-GCST90001717	Osteosarcoma	rs146069723	22	43339331	T	C	0.0756	-0.5628	0.04773	1.57616e-31	0.0250158	0.460705	0.398291
ebi-a-GCST90001717	Osteosarcoma	rs149228586	22	41608058	T	C	0.0286	0.3769	0.07881	1.798e-06	0.0249139	-0.72008	0.192701
ebi-a-GCST90001717	Osteosarcoma	rs187315152	22	41305795	T	A	0.0535	-0.5144	0.05846	2.05779e-18	0.0122066	0.14856	0.846085
ebi-a-GCST90001717	Osteosarcoma	rs1885397	14	55233098	C	A	0.1903	-0.1529	0.03229	2.274e-06	0.255585	-0.136194	0.48776
ebi-a-GCST90001717	Osteosarcoma	rs189503542	22	44698304	A	T	0.0138	-0.6424	0.109	4.14897e-09	0.00773695	-0.0665983	0.947651
ebi-a-GCST90001717	Osteosarcoma	rs190757416	6	45358923	G	A	0.0068	0.6551	0.1448	6.28594e-06	0.00786715	-1.01993	0.31882
ebi-a-GCST90001717	Osteosarcoma	rs2110699	14	89904438	A	G	0.8961	0.1792	0.04047	9.73195e-06	0.870156	0.0295535	0.905678
ebi-a-GCST90001717	Osteosarcoma	rs2142827	22	42874781	A	G	0.1416	-0.3298	0.03584	5.84117e-20	0.224829	-0.124908	0.54688
ebi-a-GCST90001717	Osteosarcoma	rs2925323	3	101658926	T	C	0.2923	-0.1282	0.02808	5.14802e-06	0.309212	-0.265928	0.146107
ebi-a-GCST90001717	Osteosarcoma	rs4657041	1	161478859	C	T	0.3344	-0.1313	0.02699	1.18299e-06	0.503393	0.199669	0.239934
ebi-a-GCST90001717	Osteosarcoma	rs56020760	10	72391681	T	C	0.0607	-0.2371	0.05243	6.29303e-06	0.0390561	0.304642	0.479527
ebi-a-GCST90001717	Osteosarcoma	rs5758649	22	42605548	T	C	0.0871	-0.6019	0.04479	3.18493e-40	0.0105822	1.15702	0.178248
ebi-a-GCST90001717	Osteosarcoma	rs6680891	1	164083691	T	A	0.2122	0.1361	0.03048	8.19898e-06	0.37092	0.0339709	0.846631
ebi-a-GCST90001717	Osteosarcoma	rs73165129	22	42315371	T	C	0.099	-1.494	0.03383	1e-200	0.0865213	0.607841	0.0477958
ebi-a-GCST90001717	Osteosarcoma	rs74643433	11	109385593	T	C	0.0209	-0.3816	0.08607	9.52401e-06	0.00693612	-0.860545	0.391847
ebi-a-GCST90001717	Osteosarcoma	rs9614288	22	44297686	T	A	0.2346	-0.3124	0.0291	1.692e-26	0.243631	0.254868	0.196444
ebi-a-GCST90001732	Osteosarcoma	rs10192011	2	53804261	T	G	0.2899	0.1217	0.02711	7.44492e-06	0.125945	0.262439	0.308423
ebi-a-GCST90001732	Osteosarcoma	rs10216993	8	142521360	T	C	0.4624	-0.1112	0.02458	6.25504e-06	0.462765	0.109123	0.52325
ebi-a-GCST90001732	Osteosarcoma	rs10821075	9	95896099	A	G	0.4393	-0.1158	0.02466	2.73099e-06	0.538769	-0.0395353	0.81639
ebi-a-GCST90001732	Osteosarcoma	rs113612962	22	43167446	C	G	0.0402	-0.2905	0.06279	3.84804e-06	0.0208815	-0.29733	0.619921
ebi-a-GCST90001732	Osteosarcoma	rs113747920	1	27453519	C	T	0.0067	0.6675	0.1492	7.89496e-06	0.00402269	1.06235	0.459713
ebi-a-GCST90001732	Osteosarcoma	rs114723901	15	45169337	A	G	0.0873	-0.2039	0.04525	6.80096e-06	0.110714	0.329433	0.224165
ebi-a-GCST90001732	Osteosarcoma	rs115952864	4	173244216	A	G	0.0208	0.414	0.08576	1.43599e-06	0.00616959	-1.02803	0.358432
ebi-a-GCST90001732	Osteosarcoma	rs116412781	4	2746567	T	C	0.0475	0.2691	0.05837	4.17503e-06	0.010694	-0.833461	0.344088
ebi-a-GCST90001732	Osteosarcoma	rs11643297	16	28973268	G	A	0.6111	0.1162	0.02547	5.22601e-06	0.665933	-0.124534	0.487065
ebi-a-GCST90001732	Osteosarcoma	rs12636323	3	100795543	T	G	0.3952	0.1142	0.02557	8.124e-06	0.597174	0.0186143	0.91489
ebi-a-GCST90001732	Osteosarcoma	rs12968867	18	60850310	A	G	0.6744	-0.137	0.02626	1.923e-07	0.636412	0.0356176	0.840465
ebi-a-GCST90001732	Osteosarcoma	rs138920008	16	32422808	C	G	0.0041	-1.105	0.2187	4.53503e-07	0.0294039	1.00982	0.0559809
ebi-a-GCST90001732	Osteosarcoma	rs144574165	4	163336202	T	C	0.0581	0.2567	0.05347	1.639e-06	0.0211794	0.0139971	0.980999
ebi-a-GCST90001732	Osteosarcoma	rs148390689	13	20089809	C	T	0.0186	-0.4166	0.09136	5.26902e-06	0.0104749	-1.01626	0.234218
ebi-a-GCST90001732	Osteosarcoma	rs1524155	2	48878727	A	T	0.8079	0.1482	0.03114	2.00198e-06	0.631316	-0.153011	0.383447
ebi-a-GCST90001732	Osteosarcoma	rs242172	3	60405606	G	T	0.0093	0.6101	0.1285	2.13801e-06	0.00721229	-1.01024	0.309491
ebi-a-GCST90001732	Osteosarcoma	rs34205222	3	1066077	A	G	0.0279	0.3581	0.07346	1.13799e-06	0.00733496	0.0908635	0.931751
ebi-a-GCST90001732	Osteosarcoma	rs59102092	1	39551423	C	A	0.1368	-0.1649	0.03615	5.23094e-06	0.128406	-0.20355	0.420423
ebi-a-GCST90001732	Osteosarcoma	rs61884722	11	18601510	C	T	0.0041	0.8987	0.1926	3.18398e-06	0.0172856	-0.159192	0.808721
ebi-a-GCST90001732	Osteosarcoma	rs62463053	7	51994027	C	G	0.2629	-0.1259	0.02817	8.019e-06	0.405145	-0.100622	0.562801
ebi-a-GCST90001732	Osteosarcoma	rs631691	3	124875178	T	C	0.5201	-0.1133	0.02486	5.36204e-06	0.598897	0.109836	0.527531
ebi-a-GCST90001732	Osteosarcoma	rs6577565	1	6307255	C	T	0.6823	-0.1228	0.02666	4.23497e-06	0.782702	-0.100414	0.623703
ebi-a-GCST90001732	Osteosarcoma	rs71555251	6	75109171	A	G	0.0796	0.2028	0.04575	9.57789e-06	0.0467376	-0.393837	0.328005
ebi-a-GCST90001732	Osteosarcoma	rs75663256	8	69895735	A	C	0.0896	0.1981	0.04284	3.91399e-06	0.135112	-0.2811	0.259194
ebi-a-GCST90001732	Osteosarcoma	rs7608595	2	223088415	C	T	0.6675	0.1193	0.02609	4.96604e-06	0.586635	-0.360462	0.0367943
ebi-a-GCST90001732	Osteosarcoma	rs9350187	6	19794487	T	C	0.0607	-0.2277	0.05119	8.95303e-06	0.0779951	0.165614	0.605176
ebi-a-GCST90001742	Osteosarcoma	rs113812519	1	207276336	G	A	0.0185	0.5863	0.09251	2.61198e-10	0.0255926	0.67132	0.206838
ebi-a-GCST90001742	Osteosarcoma	rs115570551	14	53874261	A	G	0.1319	0.1722	0.03666	2.72001e-06	0.160588	-0.530089	0.019139
ebi-a-GCST90001742	Osteosarcoma	rs116180572	3	61084498	T	G	0.1325	0.1959	0.03689	1.158e-07	0.138341	-0.142153	0.560958
ebi-a-GCST90001742	Osteosarcoma	rs117442206	12	25430787	T	C	0.0481	-0.2627	0.05852	7.33905e-06	0.024658	-0.238548	0.665269
ebi-a-GCST90001742	Osteosarcoma	rs117562840	22	42680877	A	G	0.0055	-0.7994	0.166	1.52799e-06	0.00636032	-1.02607	0.346739
ebi-a-GCST90001742	Osteosarcoma	rs11825488	11	72165045	A	G	0.0021	-1.289	0.2552	4.596e-07	0.00247964	1.40486	0.423518
ebi-a-GCST90001742	Osteosarcoma	rs12216684	7	56291533	A	G	0.0543	0.2634	0.05419	1.226e-06	0.0333396	-0.0885531	0.85516
ebi-a-GCST90001742	Osteosarcoma	rs13030427	2	208879261	A	G	0.1957	0.1413	0.03174	8.80704e-06	0.188743	0.192914	0.376874
ebi-a-GCST90001742	Osteosarcoma	rs13164259	5	82870211	A	C	0.0083	0.6227	0.1338	3.37303e-06	0.109069	-0.0151026	0.955665
ebi-a-GCST90001742	Osteosarcoma	rs138920008	16	32422808	C	G	0.0041	-1.3	0.2194	3.41303e-09	0.0294039	1.00982	0.0559809
ebi-a-GCST90001742	Osteosarcoma	rs144743804	1	207018206	A	G	0.0197	0.539	0.09004	2.357e-09	0.0115008	0.224088	0.777666
ebi-a-GCST90001742	Osteosarcoma	rs148381451	17	63085557	T	C	0.0496	-0.2814	0.05662	7.02894e-07	0.01995	-1.01599	0.0960528
ebi-a-GCST90001742	Osteosarcoma	rs151295797	16	84071182	G	A	0.012	0.524	0.1128	3.49897e-06	0.013056	-1.00776	0.168058
ebi-a-GCST90001742	Osteosarcoma	rs1667906	18	74839524	G	T	0.2233	0.1358	0.02914	3.30103e-06	0.306088	-0.299503	0.105487
ebi-a-GCST90001742	Osteosarcoma	rs2026774	1	86076069	C	T	0.8352	0.1558	0.03355	3.57503e-06	0.908213	-0.304437	0.304259
ebi-a-GCST90001742	Osteosarcoma	rs2290055	3	108549720	G	T	0.2149	-0.1405	0.03061	4.57299e-06	0.220674	-0.134094	0.515914
ebi-a-GCST90001742	Osteosarcoma	rs28626305	16	24921264	T	C	0.2648	-0.1289	0.02824	5.17905e-06	0.411368	0.0535302	0.756978
ebi-a-GCST90001742	Osteosarcoma	rs35904103	7	43734219	A	G	5e-04	2.2	0.4924	8.11596e-06	0.0106509	-1.03529	0.230057
ebi-a-GCST90001742	Osteosarcoma	rs55712453	1	206902437	G	A	0.0201	0.5582	0.0907	8.33508e-10	0.00404609	-1.00128	0.458292
ebi-a-GCST90001742	Osteosarcoma	rs62519592	8	133193809	G	A	0.076	-0.2118	0.04767	9.10395e-06	0.109826	-0.153276	0.575311
ebi-a-GCST90001742	Osteosarcoma	rs73146562	20	52477220	T	C	0.0056	-0.7762	0.1732	7.625e-06	0.0170641	0.825129	0.21191
ebi-a-GCST90001742	Osteosarcoma	rs77953960	5	9427816	T	C	0.0447	0.2724	0.06029	6.44303e-06	0.0589426	-0.788244	0.0325672
ebi-a-GCST90001742	Osteosarcoma	rs933570	16	11760186	C	T	0.5816	-0.1173	0.02522	3.41303e-06	0.503962	-0.0920829	0.588478
ebi-a-GCST90001742	Osteosarcoma	rs935131	15	65625991	A	G	0.3652	0.1185	0.02598	5.23902e-06	0.290255	0.0433152	0.817623
ebi-a-GCST90001742	Osteosarcoma	rs9459447	6	165954369	A	C	0.2211	-0.1392	0.02982	3.12903e-06	0.21745	-0.0113038	0.956176
ebi-a-GCST90001742	Osteosarcoma	rs9949821	18	54242149	A	G	0.1555	0.1581	0.03432	4.23302e-06	0.158102	0.0419904	0.858146
ebi-a-GCST90001755	Osteosarcoma	rs10501383	11	60164527	T	C	0.0971	-0.255	0.04098	5.40605e-10	0.0569505	0.819958	0.0252104
ebi-a-GCST90001755	Osteosarcoma	rs111369841	6	32921104	T	C	0.0967	0.2072	0.04629	7.84404e-06	0.0327951	-0.33832	0.476878
ebi-a-GCST90001755	Osteosarcoma	rs11751198	6	31753526	A	G	0.1839	0.1995	0.03634	4.31797e-08	0.00814987	1.68431	0.0752853
ebi-a-GCST90001755	Osteosarcoma	rs12200643	6	170846603	A	G	0.0083	-0.7166	0.1417	4.48497e-07	0.00428121	0.756253	0.569942
ebi-a-GCST90001755	Osteosarcoma	rs140120241	1	166021518	A	G	0.1328	0.1647	0.03617	5.47205e-06	0.0836122	0.153917	0.618604
ebi-a-GCST90001755	Osteosarcoma	rs16948899	16	50866572	G	C	0.72	-0.1258	0.02769	5.66696e-06	0.719323	0.254051	0.17856
ebi-a-GCST90001755	Osteosarcoma	rs179206	16	19303610	T	C	0.0737	-0.2276	0.04734	1.58701e-06	0.0522602	-0.0564049	0.881237
ebi-a-GCST90001755	Osteosarcoma	rs183569210	18	72589044	A	G	0.0052	-0.8397	0.1773	2.26501e-06	0.0290227	0.967554	0.0570138
ebi-a-GCST90001755	Osteosarcoma	rs1838178	8	92858976	G	A	0.4009	0.1167	0.02541	4.517e-06	0.327301	-0.0372619	0.837105
ebi-a-GCST90001755	Osteosarcoma	rs2578469	12	4101401	A	G	0.3246	-0.1169	0.02589	6.51193e-06	0.289297	0.0268593	0.886324
ebi-a-GCST90001755	Osteosarcoma	rs2868177	7	75589903	G	A	0.4193	0.1152	0.02499	4.142e-06	0.281001	0.170547	0.366343
ebi-a-GCST90001755	Osteosarcoma	rs3123557	1	24204073	T	C	0.5191	-0.1247	0.02465	4.44396e-07	0.568996	0.359843	0.0353191
ebi-a-GCST90001755	Osteosarcoma	rs4716010	6	15898371	A	G	0.8194	0.1717	0.03209	9.31794e-08	0.824344	-0.168795	0.44946
ebi-a-GCST90001755	Osteosarcoma	rs55809481	19	49872521	C	T	0.2425	-0.2424	0.02879	5.43751e-17	0.306869	0.385758	0.0368426
ebi-a-GCST90001755	Osteosarcoma	rs57271503	3	119244593	A	G	0.2129	-0.158	0.03108	3.90598e-07	0.127068	-0.0594587	0.813038
ebi-a-GCST90001755	Osteosarcoma	rs6120395	20	32451693	G	A	0.6518	-0.1201	0.02578	3.29397e-06	0.581146	-0.0140592	0.935064
ebi-a-GCST90001755	Osteosarcoma	rs61731791	19	50940778	T	C	0.0972	0.2328	0.04226	3.857e-08	0.0269792	0.382546	0.471598
ebi-a-GCST90001755	Osteosarcoma	rs61886501	11	18870317	T	C	0.0071	0.6844	0.1508	5.84198e-06	0.0178482	-0.162768	0.804225
ebi-a-GCST90001755	Osteosarcoma	rs62194499	2	207417460	A	G	0.0714	0.2192	0.04834	5.97806e-06	0.0507273	0.337658	0.387441
ebi-a-GCST90001755	Osteosarcoma	rs7179991	15	31811797	G	A	0.0684	-0.2259	0.04792	2.51698e-06	0.0230423	-0.0739279	0.895687
ebi-a-GCST90001755	Osteosarcoma	rs75071948	9	75768836	G	T	0.0453	0.2659	0.05907	6.97702e-06	0.0140635	1.1624	0.11681
ebi-a-GCST90001755	Osteosarcoma	rs75915436	6	40648455	T	C	0.0131	-0.4991	0.1106	6.65105e-06	0.0422928	-0.148774	0.724329
ebi-a-GCST90001755	Osteosarcoma	rs7608595	2	223088415	C	T	0.6675	0.1231	0.0261	2.474e-06	0.586635	-0.360462	0.0367943
ebi-a-GCST90001755	Osteosarcoma	rs78368496	11	19984329	G	A	0.02	0.3921	0.08806	8.75306e-06	0.0170016	-0.564497	0.398815
ebi-a-GCST90001755	Osteosarcoma	rs849532	2	206552726	G	A	0.9579	0.3227	0.06129	1.48898e-07	0.951475	-0.543912	0.172244
ebi-a-GCST90001755	Osteosarcoma	rs9271146	6	32577282	C	A	0.7067	-0.1507	0.03017	6.12393e-07	0.66868	-0.0999457	0.579247
ebi-a-GCST90001755	Osteosarcoma	rs9842470	3	184221260	T	C	0.8292	0.1459	0.03288	9.41499e-06	0.906841	-0.395658	0.180931
ebi-a-GCST90001832	Osteosarcoma	rs111528892	13	27228287	A	G	0.028	0.4028	0.08171	8.72308e-07	0.00483178	-1.09304	0.37072
ebi-a-GCST90001832	Osteosarcoma	rs11773763	7	50271499	T	C	0.2587	-0.1856	0.03003	7.29206e-10	0.311582	0.00589562	0.974368
ebi-a-GCST90001832	Osteosarcoma	rs12040885	1	167057553	A	G	0.5386	-0.1178	0.02609	6.584e-06	0.482492	0.216124	0.203889
ebi-a-GCST90001832	Osteosarcoma	rs12864970	13	26218284	A	C	0.4894	0.1188	0.02579	4.32504e-06	0.443439	-0.187028	0.271072
ebi-a-GCST90001832	Osteosarcoma	rs140893422	9	131575934	A	G	0.0284	-0.3623	0.0776	3.16199e-06	0.0865853	0.266222	0.377346
ebi-a-GCST90001832	Osteosarcoma	rs140935876	2	50722912	C	A	0.0012	1.817	0.4043	7.27797e-06	0.00198029	-1.04808	0.576778
ebi-a-GCST90001832	Osteosarcoma	rs148535663	3	125563415	T	C	0.1003	-0.1954	0.04378	8.37896e-06	0.0412277	-0.114787	0.792855
ebi-a-GCST90001832	Osteosarcoma	rs149154085	14	79979025	G	T	0.089	-0.2147	0.04734	5.99501e-06	0.0206243	-0.657782	0.278318
ebi-a-GCST90001832	Osteosarcoma	rs150038452	21	27810403	C	G	0.0252	0.4551	0.08329	5.05103e-08	0.0258152	-0.418129	0.447837
ebi-a-GCST90001832	Osteosarcoma	rs17058091	6	98341767	C	A	0.0016	-1.591	0.3424	3.51998e-06	0.0090166	0.614039	0.498398
ebi-a-GCST90001832	Osteosarcoma	rs343813	1	111334781	T	A	0.2115	-0.2089	0.03169	5.18442e-11	0.260856	0.105151	0.585458
ebi-a-GCST90001832	Osteosarcoma	rs4731265	7	125443474	A	G	0.6612	0.1345	0.02728	8.71104e-07	0.64066	-0.326382	0.0643147
ebi-a-GCST90001832	Osteosarcoma	rs4987358	1	169665551	T	G	0.2441	0.3259	0.02935	4.42181e-28	0.215323	-0.155084	0.452712
ebi-a-GCST90001832	Osteosarcoma	rs613872	18	53210302	T	G	0.9018	-0.1931	0.04309	7.71507e-06	0.841727	0.270972	0.242266
ebi-a-GCST90001832	Osteosarcoma	rs62236308	3	31286954	T	G	0.1798	-0.1699	0.03364	4.67305e-07	0.12965	0.225223	0.380148
ebi-a-GCST90001844	Osteosarcoma	rs11124860	2	42337670	G	A	0.4754	-0.1291	0.02737	2.48599e-06	0.294747	0.0196461	0.916606
ebi-a-GCST90001844	Osteosarcoma	rs116132148	2	188910093	T	A	0.0107	-0.619	0.1364	5.93294e-06	0.0148014	0.489099	0.495074
ebi-a-GCST90001844	Osteosarcoma	rs139058742	9	2784214	G	A	0.0024	1.352	0.2774	1.14401e-06	0.0248448	-0.741831	0.171539
ebi-a-GCST90001844	Osteosarcoma	rs141365483	1	215951513	G	C	0.0047	-0.9155	0.2008	5.35698e-06	0.00311281	-1.02335	0.53811
ebi-a-GCST90001844	Osteosarcoma	rs141595889	18	25077062	T	G	0.01	0.6181	0.1357	5.434e-06	0.0209169	0.021278	0.971177
ebi-a-GCST90001844	Osteosarcoma	rs142679567	2	173083726	T	C	0.0305	0.3911	0.08237	2.15501e-06	0.0296621	-0.243514	0.634419
ebi-a-GCST90001844	Osteosarcoma	rs149122933	9	115604900	G	C	0.0031	1.096	0.2417	5.96898e-06	0.0133456	-1.04163	0.178075
ebi-a-GCST90001844	Osteosarcoma	rs1723018	1	167433420	G	A	0.4559	0.2737	0.02723	2.21208e-23	0.266067	0.194843	0.313695
ebi-a-GCST90001844	Osteosarcoma	rs17779587	2	196205940	T	C	0.1045	-0.2126	0.04558	3.21899e-06	0.0566499	-0.229802	0.536108
ebi-a-GCST90001844	Osteosarcoma	rs2719321	8	34186859	T	C	0.2852	-0.1356	0.0306	9.69192e-06	0.20903	0.0268734	0.89696
ebi-a-GCST90001844	Osteosarcoma	rs34375977	1	17973179	A	G	0.2063	0.1576	0.03375	3.14398e-06	0.174502	-0.348534	0.121759
ebi-a-GCST90001844	Osteosarcoma	rs3922850	16	81955238	G	A	0.3434	-0.1341	0.02933	5.04104e-06	0.457527	0.173818	0.309165
ebi-a-GCST90001844	Osteosarcoma	rs4657649	1	167173140	C	T	0.0512	0.2777	0.06258	9.42909e-06	0.113204	-0.174366	0.517208
ebi-a-GCST90001844	Osteosarcoma	rs4973976	3	41638984	A	G	0.215	0.1488	0.03313	7.31105e-06	0.224598	-0.136841	0.501397
ebi-a-GCST90001844	Osteosarcoma	rs59977015	9	133301395	T	C	0.0436	0.3032	0.06681	5.90106e-06	0.151755	-0.147488	0.533583
ebi-a-GCST90001844	Osteosarcoma	rs61814872	1	167113055	T	C	0.1028	0.2267	0.04466	4.11803e-07	0.098121	-0.460178	0.10691
ebi-a-GCST90001844	Osteosarcoma	rs62475031	7	76379476	A	G	0.4387	-0.1387	0.02768	5.73799e-07	0.371074	-0.197555	0.263778
ebi-a-GCST90001844	Osteosarcoma	rs6535624	4	149587905	A	G	0.4187	-0.1391	0.02809	7.71099e-07	0.502591	-0.139086	0.411547
ebi-a-GCST90001844	Osteosarcoma	rs66621175	12	6965805	C	T	0.268	0.1468	0.03042	1.461e-06	0.264891	-0.318629	0.100318
ebi-a-GCST90001844	Osteosarcoma	rs6982159	8	33292469	T	G	0.5768	-0.1249	0.02822	9.95612e-06	0.55579	0.405122	0.0185144
ebi-a-GCST90001844	Osteosarcoma	rs72993540	11	108746675	T	G	0.0062	0.8482	0.175	1.322e-06	0.00742588	1.10227	0.284529
ebi-a-GCST90001844	Osteosarcoma	rs75334371	5	19788744	C	T	0.0071	0.7699	0.1635	2.61198e-06	0.0542876	-0.197625	0.604693
ebi-a-GCST90001844	Osteosarcoma	rs992038	4	70674836	A	G	0.9981	-1.443	0.322	7.70407e-06	0.98048	0.625217	0.317242
ebi-a-GCST90001846	Osteosarcoma	rs111281575	1	166737851	C	G	0.0529	0.3212	0.06118	1.629e-07	0.0369684	-0.427633	0.338785
ebi-a-GCST90001846	Osteosarcoma	rs116757920	1	117441813	A	G	0.0225	0.4153	0.08942	3.57396e-06	0.00340163	1.17341	0.429262
ebi-a-GCST90001846	Osteosarcoma	rs12133696	1	165062200	A	G	0.3034	0.1283	0.02876	8.52609e-06	0.309504	-0.321161	0.0813224
ebi-a-GCST90001846	Osteosarcoma	rs12986020	19	36659629	A	G	0.2976	0.1288	0.02877	7.83105e-06	0.379516	-0.278633	0.111012
ebi-a-GCST90001846	Osteosarcoma	rs141851092	4	178824850	A	T	0.0115	0.635	0.1277	6.91799e-07	0.0111604	-1.02708	0.212844
ebi-a-GCST90001846	Osteosarcoma	rs146936815	11	67489988	T	C	0.0344	-0.3178	0.07144	8.98194e-06	0.0306856	0.846328	0.0882409
ebi-a-GCST90001846	Osteosarcoma	rs1723018	1	167433420	G	A	0.4562	0.4235	0.02586	9.83785e-58	0.266067	0.194843	0.313695
ebi-a-GCST90001846	Osteosarcoma	rs192330157	4	161357515	T	A	0.0084	-0.6618	0.1453	5.48896e-06	0.0184019	-0.613209	0.335787
ebi-a-GCST90001846	Osteosarcoma	rs2156444	11	123175580	G	C	0.2859	-0.1355	0.02957	4.77595e-06	0.374044	0.356666	0.0441631
ebi-a-GCST90001846	Osteosarcoma	rs34597764	10	97262994	A	G	0.0325	-0.3427	0.07585	6.50205e-06	0.138046	0.210415	0.389509
ebi-a-GCST90001846	Osteosarcoma	rs4814102	20	1291928	A	G	0.9782	0.4083	0.08781	3.46003e-06	0.968403	-1.15146	0.0159952
ebi-a-GCST90001846	Osteosarcoma	rs59436607	19	21356827	T	C	0.0627	-0.247	0.05493	7.15797e-06	0.231481	-0.0830479	0.681183
ebi-a-GCST90001846	Osteosarcoma	rs61814886	1	167136405	A	G	0.1062	0.254	0.04309	4.21202e-09	0.108095	-0.371587	0.175367
ebi-a-GCST90001846	Osteosarcoma	rs62029957	16	50213168	A	G	0.1089	0.2298	0.04242	6.50804e-08	0.0208876	-0.31587	0.593112
ebi-a-GCST90001846	Osteosarcoma	rs7710248	5	178194669	C	T	0.6569	-0.1275	0.02778	4.61403e-06	0.458677	0.409251	0.0165963
ebi-a-GCST90001846	Osteosarcoma	rs79117150	14	100649692	A	G	0.0849	0.2176	0.04812	6.37104e-06	0.033148	-0.113561	0.811894
ebi-a-GCST90001846	Osteosarcoma	rs8024202	15	97334659	A	G	0.3679	-0.125	0.02709	4.11301e-06	0.284826	-0.0433247	0.816818
ebi-a-GCST90001846	Osteosarcoma	rs858545	1	167461391	C	A	0.5771	-0.1676	0.02695	5.71294e-10	0.621937	0.39394	0.0266189
ebi-a-GCST90001915	Osteosarcoma	rs115861687	1	42697317	C	T	6e-04	-2.43	0.499	1.17801e-06	0.00483518	-1.01233	0.397545
ebi-a-GCST90001915	Osteosarcoma	rs11676095	2	206656142	T	C	0.0668	-0.2315	0.05216	9.37692e-06	0.0984845	-0.450959	0.11923
ebi-a-GCST90001915	Osteosarcoma	rs142492586	6	33202756	C	T	0.1971	-0.1691	0.03504	1.45999e-06	0.00106865	-1.02355	0.656428
ebi-a-GCST90001915	Osteosarcoma	rs147201606	1	30780553	T	C	0.0257	0.3936	0.0826	1.97401e-06	0.00881789	-1.07033	0.25254
ebi-a-GCST90001915	Osteosarcoma	rs1530599	18	23831649	T	C	0.7265	0.1328	0.02906	5.07399e-06	0.703417	-0.0731883	0.694776
ebi-a-GCST90001915	Osteosarcoma	rs17307464	16	70755144	A	G	0.4433	0.1273	0.02639	1.47999e-06	0.571916	-0.0772403	0.653018
ebi-a-GCST90001915	Osteosarcoma	rs34291514	17	1058299	A	G	0.0774	-0.2501	0.04847	2.62198e-07	0.0370177	-0.174614	0.706285
ebi-a-GCST90001915	Osteosarcoma	rs34441251	9	17678842	G	C	0.1801	-0.1651	0.03491	2.34099e-06	0.13565	-0.17803	0.472932
ebi-a-GCST90001915	Osteosarcoma	rs3778139	6	129467732	G	A	0.0027	-1.091	0.246	9.50211e-06	0.0224223	-0.37758	0.504006
ebi-a-GCST90001915	Osteosarcoma	rs41317509	1	186159947	G	A	0.0029	-1.046	0.2318	6.61896e-06	0.045196	-0.700173	0.0919962
ebi-a-GCST90001915	Osteosarcoma	rs469141	1	91546799	T	A	0.0617	-0.2586	0.05463	2.31398e-06	0.0321528	0.104126	0.827155
ebi-a-GCST90001915	Osteosarcoma	rs7074916	10	8256695	T	G	0.0879	0.2074	0.04605	6.92102e-06	0.0666439	0.256104	0.457156
ebi-a-GCST90001915	Osteosarcoma	rs77025195	1	172481043	T	C	0.0034	-0.9539	0.214	8.58598e-06	0.0271906	-0.629681	0.220824
ebi-a-GCST90001915	Osteosarcoma	rs7744304	6	32425487	T	G	0.769	-0.1566	0.03302	2.21498e-06	0.643901	0.0187074	0.915545
ebi-a-GCST90001915	Osteosarcoma	rs7952636	11	103495231	A	G	0.7767	0.1427	0.0312	4.97004e-06	0.750574	-0.246623	0.216148
ebi-a-GCST90001921	Osteosarcoma	rs10105402	8	131518417	T	C	0.2067	0.1601	0.03244	8.45298e-07	0.289299	-0.0599559	0.749518
ebi-a-GCST90001921	Osteosarcoma	rs10151675	14	77594914	A	T	0.2044	-0.1464	0.03275	8.06696e-06	0.270223	-0.218883	0.25505
ebi-a-GCST90001921	Osteosarcoma	rs12127496	1	198723915	C	A	0.1136	0.185	0.04157	8.8249e-06	0.180936	-0.0631185	0.773115
ebi-a-GCST90001921	Osteosarcoma	rs12335987	9	13235045	C	A	0.0462	-0.2974	0.06197	1.66498e-06	0.153813	-0.381737	0.109309
ebi-a-GCST90001921	Osteosarcoma	rs12820360	12	82099799	A	T	0.0038	-1.122	0.213	1.495e-07	0.00374419	1.10238	0.450384
ebi-a-GCST90001921	Osteosarcoma	rs137878176	2	51742547	T	A	5e-04	2.7	0.5402	6.10394e-07	0.0102998	1.30643	0.138732
ebi-a-GCST90001921	Osteosarcoma	rs141959698	15	81676142	A	G	0.0011	-1.818	0.3797	1.76999e-06	0.0274515	-0.487227	0.345828
ebi-a-GCST90001921	Osteosarcoma	rs16925130	9	100660122	C	T	0.0185	-0.4926	0.09706	4.09204e-07	0.0941741	-0.217917	0.452779
ebi-a-GCST90001921	Osteosarcoma	rs17132647	4	2491695	A	G	0.167	-0.1781	0.0358	6.87702e-07	0.0753723	-0.196886	0.549772
ebi-a-GCST90001921	Osteosarcoma	rs185352219	3	129008805	T	C	0.0074	0.7788	0.1595	1.10301e-06	0.00427593	0.824803	0.548696
ebi-a-GCST90001921	Osteosarcoma	rs2582093	3	183533376	T	C	0.3712	-0.1208	0.02703	8.10905e-06	0.291825	-0.248082	0.189931
ebi-a-GCST90001921	Osteosarcoma	rs3116989	6	33099538	T	G	0.2685	-0.1494	0.03143	2.10402e-06	0.144965	-0.169982	0.480879
ebi-a-GCST90001921	Osteosarcoma	rs578355	8	102483098	G	A	0.7039	0.1347	0.02876	2.93697e-06	0.724526	0.291992	0.123813
ebi-a-GCST90001921	Osteosarcoma	rs72773782	5	75531539	G	A	0.0208	0.4448	0.09149	1.22301e-06	0.00321084	-1.0332	0.509562
ebi-a-GCST90001921	Osteosarcoma	rs75453573	2	192777430	C	T	0.06	-0.2469	0.05481	6.91704e-06	0.0178309	0.171847	0.785947
ebi-a-GCST90001921	Osteosarcoma	rs7559619	2	38892207	G	A	0.3446	0.145	0.02806	2.54601e-07	0.421668	0.174582	0.311454
ebi-a-GCST90001921	Osteosarcoma	rs75760442	3	122783073	A	T	0.0036	-0.9807	0.2171	6.51193e-06	0.00371008	-1.057	0.46998
ebi-a-GCST90001921	Osteosarcoma	rs8071409	17	36030219	G	A	0.3129	-0.1344	0.02851	2.52302e-06	0.428269	-0.338689	0.0500207
ebi-a-GCST90001924	Osteosarcoma	rs111717712	19	20758619	T	G	0.0324	-0.3607	0.07979	6.41106e-06	0.0779417	-0.187656	0.551268
ebi-a-GCST90001924	Osteosarcoma	rs12138848	1	210808177	C	T	0.0122	0.6181	0.1236	6.06206e-07	0.0374234	0.335728	0.452191
ebi-a-GCST90001924	Osteosarcoma	rs12513323	4	185517125	A	G	0.0692	-0.2663	0.05352	6.84605e-07	0.254582	-0.234575	0.231099
ebi-a-GCST90001924	Osteosarcoma	rs130970	22	34774585	A	C	0.3798	-0.1281	0.028	4.92504e-06	0.388443	-0.180121	0.299617
ebi-a-GCST90001924	Osteosarcoma	rs150735276	7	21186016	C	T	0.0034	1.223	0.2644	3.87704e-06	0.0153069	-0.295799	0.677141
ebi-a-GCST90001924	Osteosarcoma	rs1551777	6	2690349	C	A	0.283	-0.1363	0.03063	8.84301e-06	0.295112	-0.195205	0.300687
ebi-a-GCST90001924	Osteosarcoma	rs1573734	16	423619	T	C	0.3265	-0.182	0.02858	2.19599e-10	0.5439	-0.314553	0.065289
ebi-a-GCST90001924	Osteosarcoma	rs16899999	5	35886731	G	C	0.1101	-0.2835	0.04291	4.66659e-11	0.0975569	-0.0486331	0.864411
ebi-a-GCST90001924	Osteosarcoma	rs17064297	8	1777571	G	A	0.3467	0.1323	0.02839	3.28503e-06	0.213971	0.191495	0.356656
ebi-a-GCST90001924	Osteosarcoma	rs17739576	6	73187327	C	G	0.2842	0.1374	0.03083	8.58203e-06	0.0923546	-0.0962504	0.741922
ebi-a-GCST90001924	Osteosarcoma	rs17773747	5	136145783	T	C	0.0024	1.261	0.2835	8.98897e-06	0.0508296	-0.0262318	0.945498
ebi-a-GCST90001924	Osteosarcoma	rs28680958	1	173848808	A	G	0.2366	0.1855	0.03217	8.93799e-09	0.194187	0.339112	0.116068
ebi-a-GCST90001924	Osteosarcoma	rs2961796	5	3009195	T	C	0.7247	0.1547	0.03107	6.76301e-07	0.7713	0.0610209	0.763315
ebi-a-GCST90001924	Osteosarcoma	rs4426311	15	38704057	C	T	0.3086	-0.1315	0.02944	8.24404e-06	0.285665	0.0320388	0.865556
ebi-a-GCST90001924	Osteosarcoma	rs55872368	1	159176856	T	G	0.1572	-0.1732	0.03829	6.30507e-06	0.15493	-0.232621	0.325133
ebi-a-GCST90001924	Osteosarcoma	rs72652037	8	71958635	C	T	0.0497	-0.2897	0.06326	4.83304e-06	0.0593336	-0.388046	0.296901
ebi-a-GCST90001924	Osteosarcoma	rs75904097	1	33089735	C	T	0.0202	0.4429	0.09771	6.05299e-06	0.02433	-0.0906458	0.871257
ebi-a-GCST90001924	Osteosarcoma	rs78061906	8	119499029	A	G	0.0022	-1.335	0.2906	4.52501e-06	0.0111838	-1.04178	0.215067
ebi-a-GCST90001924	Osteosarcoma	rs78763541	8	144226020	A	G	0.0776	-0.241	0.05094	2.32798e-06	0.0310152	-0.264519	0.593982
ebi-a-GCST90001924	Osteosarcoma	rs84125	8	40204262	A	C	0.658	-0.1287	0.02893	9.02693e-06	0.526373	0.0358453	0.833601
ebi-a-GCST90001933	Osteosarcoma	rs1000411	20	39634616	T	C	0.2729	0.1341	0.02931	4.96295e-06	0.149659	0.0229609	0.923441
ebi-a-GCST90001933	Osteosarcoma	rs10509573	10	91189221	C	T	0.262	-0.1305	0.02914	7.71596e-06	0.246624	-0.114907	0.561496
ebi-a-GCST90001933	Osteosarcoma	rs116928928	11	32030595	C	T	0.0409	-0.3318	0.06563	4.52304e-07	0.00878042	-1.03008	0.273562
ebi-a-GCST90001933	Osteosarcoma	rs118110714	12	16060925	A	G	0.0031	1.117	0.2272	9.21595e-07	0.0648817	-0.228373	0.513107
ebi-a-GCST90001933	Osteosarcoma	rs139194198	13	82921880	G	A	0.013	0.4981	0.1123	9.45301e-06	0.0297722	-0.305772	0.539606
ebi-a-GCST90001933	Osteosarcoma	rs139210967	1	157286941	G	A	4e-04	2.576	0.5674	5.82895e-06	0.0153265	1.85896	0.0101707
ebi-a-GCST90001933	Osteosarcoma	rs143987752	2	33587355	C	T	0.0198	-0.4097	0.09185	8.45006e-06	0.00169609	-1.05256	0.640444
ebi-a-GCST90001933	Osteosarcoma	rs144239147	17	48154668	A	G	0.013	0.5126	0.1131	6.06694e-06	0.0121669	1.04134	0.208217
ebi-a-GCST90001933	Osteosarcoma	rs145627854	18	67524006	C	T	0.0048	0.8384	0.1848	5.92598e-06	0.00224504	1.8843	0.270704
ebi-a-GCST90001933	Osteosarcoma	rs149326960	3	21012581	G	T	0.0201	-0.4159	0.09138	5.52904e-06	0.00414415	-0.974528	0.473828
ebi-a-GCST90001933	Osteosarcoma	rs16884012	5	10034219	T	C	0.0013	-1.603	0.3446	3.40997e-06	0.00246444	-1.11683	0.544547
ebi-a-GCST90001933	Osteosarcoma	rs175717	14	75985604	T	A	0.7202	-0.1327	0.02806	2.36401e-06	0.841719	-0.39994	0.0865446
ebi-a-GCST90001933	Osteosarcoma	rs181516190	7	35264731	A	T	0.0223	0.4995	0.08646	8.29908e-09	0.00870465	1.27536	0.1503
ebi-a-GCST90001933	Osteosarcoma	rs181741769	1	26999658	C	T	0.002	1.229	0.2718	6.33301e-06	0.031718	0.552857	0.245195
ebi-a-GCST90001933	Osteosarcoma	rs35894198	2	9361836	A	G	0.1259	0.1808	0.0384	2.60699e-06	0.10321	0.408531	0.148381
ebi-a-GCST90001933	Osteosarcoma	rs4075635	11	28511643	G	A	0.4515	-0.1156	0.02558	6.41505e-06	0.328658	-0.0427833	0.81289
ebi-a-GCST90001933	Osteosarcoma	rs4080481	22	37905285	A	C	0.3738	0.1326	0.02647	5.76196e-07	0.237076	0.12301	0.544186
ebi-a-GCST90001933	Osteosarcoma	rs4669451	2	9898172	C	T	0.7378	0.1396	0.02887	1.378e-06	0.719331	0.126481	0.505161
ebi-a-GCST90001933	Osteosarcoma	rs61839660	10	6094697	T	C	0.0544	0.6113	0.05534	6.69576e-28	0.0407593	0.489959	0.261469
ebi-a-GCST90001933	Osteosarcoma	rs62626343	10	6128374	G	C	0.2132	0.1385	0.03097	7.95591e-06	0.143033	-0.181115	0.454938
ebi-a-GCST90001933	Osteosarcoma	rs67403544	4	21653587	A	G	0.0167	0.4626	0.09804	2.474e-06	0.0464481	0.543962	0.177703
ebi-a-GCST90001933	Osteosarcoma	rs7406899	17	39766504	G	A	0.8771	0.195	0.03913	6.49606e-07	0.951515	0.105818	0.790926
ebi-a-GCST90001933	Osteosarcoma	rs74553250	17	40063525	T	C	0.1134	-0.2023	0.04055	6.42096e-07	0.0101987	0.46105	0.595447
ebi-a-GCST90001933	Osteosarcoma	rs79062365	8	82262167	C	T	0.0167	0.4552	0.09661	2.55499e-06	0.0227901	0.920024	0.110242
ebi-a-GCST90001933	Osteosarcoma	rs80026829	7	8618736	A	G	0.0029	1.015	0.2281	8.78901e-06	0.016379	-0.0580925	0.934463
ebi-a-GCST90001933	Osteosarcoma	rs9480540	6	151021074	G	A	0.0047	0.8126	0.1834	9.71404e-06	0.0616218	-0.195124	0.576895
ebi-a-GCST90001942	Osteosarcoma	rs10489950	1	78842265	T	C	0.0076	-0.7382	0.1615	5.01303e-06	0.0779422	-0.493045	0.118724
ebi-a-GCST90001942	Osteosarcoma	rs113116201	1	198830942	C	T	0.0044	1.189	0.186	1.82398e-10	0.0104302	1.60308	0.0469321
ebi-a-GCST90001942	Osteosarcoma	rs113465498	1	59360338	A	T	0.2563	0.1559	0.02876	6.33199e-08	0.263878	0.144579	0.451894
ebi-a-GCST90001942	Osteosarcoma	rs141181706	6	153211456	T	C	0.0087	-0.609	0.1355	7.21606e-06	0.010898	-0.295575	0.727704
ebi-a-GCST90001942	Osteosarcoma	rs1871898	12	129849900	G	T	0.4697	-0.1158	0.02562	6.36796e-06	0.472295	0.0614605	0.719181
ebi-a-GCST90001942	Osteosarcoma	rs1900955	7	96427656	G	T	0.809	-0.1448	0.03223	7.23702e-06	0.743052	-0.00329838	0.986557
ebi-a-GCST90001942	Osteosarcoma	rs34394397	4	92182072	C	A	0.4886	-0.1124	0.02521	8.45201e-06	0.439037	0.18588	0.277432
ebi-a-GCST90001942	Osteosarcoma	rs34645541	1	195875605	A	C	0.0092	0.5994	0.135	9.32395e-06	0.0200458	0.559865	0.368032
ebi-a-GCST90001942	Osteosarcoma	rs4747846	10	6074451	C	G	0.3854	0.1439	0.0258	2.63603e-08	0.404761	-0.0249182	0.886295
ebi-a-GCST90001942	Osteosarcoma	rs4982176	14	34867304	T	C	0.1071	0.1945	0.04052	1.64801e-06	0.143635	-0.0114742	0.962848
ebi-a-GCST90001942	Osteosarcoma	rs7265470	20	1478662	G	C	0.1272	-0.1849	0.03817	1.33401e-06	0.138274	0.158079	0.517302
ebi-a-GCST90001942	Osteosarcoma	rs73554143	9	137270712	C	G	0.0063	0.7483	0.1641	5.31998e-06	0.00354868	1.81263	0.00809357
ebi-a-GCST90001942	Osteosarcoma	rs75991976	18	70998473	T	C	0.0627	-0.2683	0.05224	2.96401e-07	0.137267	0.318116	0.200916
ebi-a-GCST90001942	Osteosarcoma	rs7796815	7	152731524	G	T	0.1691	-0.1694	0.03419	7.62904e-07	0.0870903	0.282006	0.351822
ebi-a-GCST90001942	Osteosarcoma	rs79795219	7	70613403	G	C	7e-04	-2.181	0.4675	3.20797e-06	0.0130654	-0.438875	0.564348
ebi-a-GCST90001942	Osteosarcoma	rs80267112	10	66599595	A	C	3e-04	-3.403	0.7332	3.59402e-06	0.0208249	-0.659533	0.278968
ebi-a-GCST90001950	Osteosarcoma	rs10759715	9	117277295	T	C	0.8943	-0.3443	0.0674	3.766e-07	0.882647	-0.195827	0.45773
ebi-a-GCST90001950	Osteosarcoma	rs10876353	12	53217056	A	G	0.5358	0.1969	0.04094	1.7e-06	0.472377	-0.0642732	0.706682
ebi-a-GCST90001950	Osteosarcoma	rs1164675	11	49325972	T	C	0.2484	0.2294	0.04845	2.44101e-06	0.390899	0.363923	0.0357619
ebi-a-GCST90001950	Osteosarcoma	rs11762203	7	120912956	T	C	0.0233	0.6201	0.1341	4.12895e-06	0.0110805	1.06599	0.202949
ebi-a-GCST90001950	Osteosarcoma	rs12459503	19	52161035	C	T	0.7178	0.2252	0.04583	1.00501e-06	0.559034	0.193292	0.258218
ebi-a-GCST90001950	Osteosarcoma	rs138913343	2	109128545	A	G	0.0129	-0.842	0.1852	5.98701e-06	0.0135766	0.0559968	0.942981
ebi-a-GCST90001950	Osteosarcoma	rs139876813	17	2689271	T	C	0.1081	-0.2985	0.0654	5.53197e-06	0.0968109	0.385797	0.181565
ebi-a-GCST90001950	Osteosarcoma	rs1466426	11	10518289	C	T	0.8601	-0.2713	0.06005	6.83707e-06	0.839706	0.105594	0.65139
ebi-a-GCST90001950	Osteosarcoma	rs149890580	9	123280236	C	T	0.0117	0.8993	0.2025	9.794e-06	0.0370047	0.438461	0.341084
ebi-a-GCST90001950	Osteosarcoma	rs2243196	1	207011019	A	C	0.0189	-0.7344	0.1553	2.50202e-06	0.0208081	-0.657361	0.27303
ebi-a-GCST90001950	Osteosarcoma	rs4148886	4	100064649	C	T	0.1789	0.2437	0.05454	8.58302e-06	0.241376	-0.0963607	0.627106
ebi-a-GCST90001950	Osteosarcoma	rs558625031	19	51858911	A	G	0.0458	-0.4523	0.0988	5.16202e-06	0.0275011	0.0784129	0.882887
ebi-a-GCST90001950	Osteosarcoma	rs60467414	4	163340178	T	A	0.162	-0.2512	0.05595	7.80603e-06	0.223706	0.129176	0.526398
ebi-a-GCST90001950	Osteosarcoma	rs71468862	15	37805271	C	T	0.0092	-0.9476	0.2132	9.6241e-06	0.0371058	0.00426094	0.992529
ebi-a-GCST90001950	Osteosarcoma	rs7245846	19	51731176	A	G	0.1853	-0.8358	0.04903	1.01601e-58	0.37064	-0.0345144	0.844758
ebi-a-GCST90001950	Osteosarcoma	rs72833791	10	115406173	A	G	0.0092	-0.987	0.2208	8.49396e-06	0.0166064	-0.561505	0.408781
ebi-a-GCST90001950	Osteosarcoma	rs7351079	19	51574038	G	A	0.2544	-0.2821	0.048	5.377e-09	0.1538	-0.352682	0.13377
ebi-a-GCST90001950	Osteosarcoma	rs74725916	6	116418776	C	T	0.0506	0.4264	0.09315	5.17404e-06	0.0720552	0.67427	0.0412012
ebi-a-GCST90001950	Osteosarcoma	rs7729727	5	73692240	T	C	0.1053	-0.3081	0.06776	5.99198e-06	0.154078	-0.188794	0.421796
ebi-a-GCST90001950	Osteosarcoma	rs78949787	19	51591138	T	C	0.5691	0.2277	0.04091	3.21803e-08	0.549833	0.433102	0.0116853
ebi-a-GCST90001951	Osteosarcoma	rs10510189	3	1316884	G	A	0.071	0.3301	0.07436	9.683e-06	0.0596164	-0.170247	0.634828
ebi-a-GCST90001951	Osteosarcoma	rs12459503	19	52161035	C	T	0.7148	0.2704	0.04205	1.736e-10	0.559034	0.193292	0.258218
ebi-a-GCST90001951	Osteosarcoma	rs139845236	3	187673519	A	G	0.0058	1.224	0.247	8.01807e-07	0.0045279	0.631242	0.624095
ebi-a-GCST90001951	Osteosarcoma	rs139876813	17	2689271	T	C	0.1096	-0.2788	0.06027	4.06602e-06	0.0968109	0.385797	0.181565
ebi-a-GCST90001951	Osteosarcoma	rs144205288	2	34988773	C	T	0.0075	-1.031	0.2262	5.55597e-06	0.0324617	-0.354297	0.457253
ebi-a-GCST90001951	Osteosarcoma	rs17409678	6	76105426	A	G	0.013	0.7774	0.1693	4.75094e-06	0.00171839	-1.05998	0.640394
ebi-a-GCST90001951	Osteosarcoma	rs3865444	19	51727962	A	C	0.2094	-0.9497	0.0394	2.38781e-108	0.361621	-0.0299286	0.865799
ebi-a-GCST90001951	Osteosarcoma	rs4802858	19	52253150	C	T	0.5745	-0.1941	0.03841	4.85501e-07	0.578915	-0.312981	0.06897
ebi-a-GCST90001951	Osteosarcoma	rs558625031	19	51858911	A	G	0.0499	-0.6061	0.08664	4.01606e-12	0.0275011	0.0784129	0.882887
ebi-a-GCST90001951	Osteosarcoma	rs61900137	11	83237517	T	C	0.0164	-0.6941	0.1471	2.58601e-06	0.00959363	0.533066	0.545637
ebi-a-GCST90001951	Osteosarcoma	rs72681960	14	23350478	A	G	0.0318	-0.5053	0.1107	5.37898e-06	0.173406	-0.229438	0.306428
ebi-a-GCST90001951	Osteosarcoma	rs7351079	19	51574038	G	A	0.2702	-0.3103	0.04316	1.04304e-12	0.1538	-0.352682	0.13377
ebi-a-GCST90001951	Osteosarcoma	rs76026141	1	88174972	A	G	0.1315	0.2775	0.05863	2.42198e-06	0.0449325	0.144949	0.72559
ebi-a-GCST90001951	Osteosarcoma	rs76647540	19	51088199	T	A	0.1359	-0.2572	0.05535	3.67401e-06	0.139055	-0.0723267	0.768309
ebi-a-GCST90001951	Osteosarcoma	rs77246389	1	45733581	T	C	0.0167	-0.6958	0.1545	7.19996e-06	0.0658508	-0.483038	0.159117
ebi-a-GCST90001951	Osteosarcoma	rs7853685	9	77507034	G	A	0.8757	-0.2648	0.05743	4.346e-06	0.815512	-0.0584196	0.792877
ebi-a-GCST90001951	Osteosarcoma	rs78949787	19	51591138	T	C	0.5574	0.2681	0.03799	2.61879e-12	0.549833	0.433102	0.0116853
ebi-a-GCST90001951	Osteosarcoma	rs79910465	1	233086394	G	C	0.1294	0.2728	0.0568	1.73201e-06	0.0330047	0.279029	0.552526
ebi-a-GCST90001994	Osteosarcoma	rs115232009	2	181113420	G	T	0.0017	1.535	0.325	2.43103e-06	0.064811	-0.00452475	0.989462
ebi-a-GCST90001994	Osteosarcoma	rs117377596	6	69443667	C	T	0.0408	0.2749	0.06158	8.25696e-06	0.0011771	4.4112	0.0581942
ebi-a-GCST90001994	Osteosarcoma	rs117379843	19	56718736	G	C	0.027	0.3719	0.07579	9.69505e-07	0.054319	0.188595	0.611135
ebi-a-GCST90001994	Osteosarcoma	rs12614991	2	45342215	A	C	6e-04	2.311	0.5204	9.24592e-06	0.0127721	1.13943	0.12061
ebi-a-GCST90001994	Osteosarcoma	rs139062294	1	35600792	C	A	0.0013	1.618	0.3585	6.56599e-06	0.00706095	0.162797	0.882776
ebi-a-GCST90001994	Osteosarcoma	rs144126567	1	161510516	G	C	0.1735	0.5108	0.03154	5.50554e-57	0.0596	0.119408	0.742325
ebi-a-GCST90001994	Osteosarcoma	rs146027392	3	143772423	C	T	0.0153	-0.4479	0.09878	5.96898e-06	0.0217722	-0.318227	0.593133
ebi-a-GCST90001994	Osteosarcoma	rs147571616	19	36362737	A	T	0.0017	-1.407	0.3002	2.87098e-06	0.0703229	0.00749603	0.981837
[truncated: 126 more rows]

## Sheet: Supplementary Table 2
Supplementary Table 2. MR results
Exposure	Outcome	Method	OR	Upper	Lower	Pval
GCST90027452.csv	Osteosarcoma	MR Egger	2.88381739421153	264.337359424247	0.0314613219306985	0.669769202734575
GCST90027452.csv	Osteosarcoma	Weighted median	3.00267900384232	10.6117959101962	0.849628213397179	0.0878208559503158
GCST90027452.csv	Osteosarcoma	Inverse variance weighted	2.78460199266941	7.60937012539195	1.01900789813126	0.0458564607439902
GCST90027452.csv	Osteosarcoma	Simple mode	3.09464227955512	16.9744430785726	0.564189988094468	0.250019543054631
GCST90027452.csv	Osteosarcoma	Weighted mode	3.09464227955512	17.7872534578962	0.538408634086155	0.261261515383984
GCST90027461.csv	Osteosarcoma	MR Egger	221.406920904749	70976.7984568507	0.690662662874592	0.116295958544064
GCST90027461.csv	Osteosarcoma	Weighted median	6.26776091606742	52.0350837819849	0.754968072417771	0.0891866362699783
GCST90027461.csv	Osteosarcoma	Inverse variance weighted	7.23278546006187	34.7724968617686	1.50444	0.0135184452293794
GCST90027461.csv	Osteosarcoma	Simple mode	18.1282921647952	648.139400865538	0.507043664331023	0.156349534301776
GCST90027461.csv	Osteosarcoma	Weighted mode	4.91108532587145	153.180040191277	0.157453667252421	0.394679559322092
GCST90027531.csv	Osteosarcoma	MR Egger	271.118476618399	66000.0749859573	1.11371431592344	0.1021458331808
GCST90027531.csv	Osteosarcoma	Weighted median	4.06859498453223	31.9270977450402	0.518476977780806	0.181851970818384
GCST90027531.csv	Osteosarcoma	Inverse variance weighted	8.41623201653768	40.2795415930418	1.75853444589424	0.00766123584680091
GCST90027531.csv	Osteosarcoma	Simple mode	2.3571310307463	40.5672107361189	0.136959544304096	0.576335383447155
GCST90027531.csv	Osteosarcoma	Weighted mode	2.3571310307463	37.8332757266692	0.146856612053567	0.567056114287477
GCST90027578.csv	Osteosarcoma	MR Egger	1.99413251468841	157.211141342156	0.0252944190353714	0.764663538007186
GCST90027578.csv	Osteosarcoma	Weighted median	0.159644467720723	1.00358	0.0253953392157956	0.0504432781163215
GCST90027578.csv	Osteosarcoma	Inverse variance weighted	0.192741258585122	0.74890459556708	0.0496047066353588	0.0174282028735121
GCST90027578.csv	Osteosarcoma	Simple mode	0.0753910513386756	1.66041370125593	0.0034231291982544	0.1357226793345
GCST90027578.csv	Osteosarcoma	Weighted mode	0.0992315510852617	2.51313035170835	0.00391818145210544	0.194703647838572
GCST90027644.csv	Osteosarcoma	MR Egger	6.75479818435774	997.378802470355	0.0457472109878321	0.47076980928572
GCST90027644.csv	Osteosarcoma	Weighted median	0.197190459433726	1.20109045069359	0.0323739792196578	0.0781985347725772
GCST90027644.csv	Osteosarcoma	Inverse variance weighted	0.186225837401587	0.67544036767983	0.0513443735011724	0.0105600997779835
GCST90027644.csv	Osteosarcoma	Simple mode	0.250635723607602	5.85185290750355	0.0107347650293392	0.40768645481461
GCST90027644.csv	Osteosarcoma	Weighted mode	0.337093236001085	8.19185381564384	0.0138713229404415	0.517900687261318
GCST90027664.csv	Osteosarcoma	MR Egger	0.11696047090272	32.3459608765435	0.000422919937546397	0.470104839343359
GCST90027664.csv	Osteosarcoma	Weighted median	0.121750679947453	0.710180642322335	0.0208724755143907	0.0192651366101033
GCST90027664.csv	Osteosarcoma	Inverse variance weighted	0.258503699617539	0.97194501713544	0.0687530277308299	0.0452725926402011
GCST90027664.csv	Osteosarcoma	Simple mode	0.0532889142068075	1.04753484646039	0.0027108486051188	0.077657067538789
GCST90027664.csv	Osteosarcoma	Weighted mode	0.0623030344729559	1.13498875698545	0.0034200057759586	0.0854050648849585
GCST90027705.csv	Osteosarcoma	MR Egger	1260.77668594967	628453977.712883	0.00252931464865427	0.364359347842304
GCST90027705.csv	Osteosarcoma	Weighted median	3.57162854559033	14.9982057018132	0.850537105657479	0.0820573359820986
GCST90027705.csv	Osteosarcoma	Inverse variance weighted	4.16790605893475	12.457319014222	1.39447668445135	0.010611109211452
GCST90027705.csv	Osteosarcoma	Simple mode	3.47181722718585	21.9220264709424	0.549835795288422	0.256146707584346
GCST90027705.csv	Osteosarcoma	Weighted mode	3.29560778411167	18.1772932178491	0.597505389638129	0.242871832892193
GCST90027757.csv	Osteosarcoma	MR Egger	0.365446956349234	52.6222627487466	0.00253792731305725	0.700616928305148
GCST90027757.csv	Osteosarcoma	Weighted median	4.91387207648228	24.1609162109338	0.999388374729979	0.0500838576813769
GCST90027757.csv	Osteosarcoma	Inverse variance weighted	3.40385133457727	11.0214598419996	1.0512404049917	0.0410168097138375
GCST90027757.csv	Osteosarcoma	Simple mode	3.49478145355576	47.8024873179205	0.255499202936635	0.37055887612658
GCST90027757.csv	Osteosarcoma	Weighted mode	4.71952220494529	42.4643260078665	0.524531811451463	0.196363644514812
GCST90027788.csv	Osteosarcoma	MR Egger	2082.54	852780991.604444	0.00508570181164478	0.310942243621264
GCST90027788.csv	Osteosarcoma	Weighted median	3.19613734986239	12.581	0.811964177734704	0.0965031195430122
GCST90027788.csv	Osteosarcoma	Inverse variance weighted	3.40963993147351	9.40244332475791	1.23644929948014	0.0177829127023684
GCST90027788.csv	Osteosarcoma	Simple mode	2.68214221855305	18.4617154005732	0.389665138068443	0.362152034808618
GCST90027788.csv	Osteosarcoma	Weighted mode	2.98028609173383	18.9867904460502	0.467804456673183	0.299960613032325
Osteosarcoma	GCST90027452	Inverse variance weighted	0.986001953933421	1.05466887792727	0.921805766252608	0.681509060760871
Osteosarcoma	GCST90027461	Inverse variance weighted	0.991086245013743	1.02841964303343	0.955108113413885	0.635072120176579
Osteosarcoma	GCST90027531	Inverse variance weighted	0.992120538339827	1.02985172185989	0.955771730728454	0.677851119038304
Osteosarcoma	GCST90027664	Inverse variance weighted	1.00817613346005	1.04714454723682	0.970657889362604	0.673870189345606
Osteosarcoma	GCST90027705	Inverse variance weighted	0.993980943022117	1.06278050760072	0.929635148579821	0.859659491603099
Osteosarcoma	GCST90027788	Inverse variance weighted	0.9956615373483	1.06447793252401	0.93129398615543	0.898535694463198
GCST90199621.csv	Osteosarcoma	MR Egger	3.07680426813418	9.36495061928155	1.0108675303549	0.059906176685177
GCST90199621.csv	Osteosarcoma	Weighted median	3.15988728356682	8.09930400119842	1.23280810837201	0.0165829727074173
GCST90199621.csv	Osteosarcoma	Inverse variance weighted	2.09758842564564	4.08335422577928	1.07751543464561	0.0292818712481427
GCST90199621.csv	Osteosarcoma	Simple mode	0.840025661276798	4.48191499415505	0.157442323766462	0.840027029249599
GCST90199621.csv	Osteosarcoma	Weighted mode	2.75325349053734	6.92879393788706	1.09404390592509	0.041767010320969
GCST90199626.csv	Osteosarcoma	MR Egger	5.21685836078202	49.0575867153092	0.554768650043852	0.162029061223994
GCST90199626.csv	Osteosarcoma	Weighted median	1.12650773285483	4.05259442748803	0.313137594913076	0.855290312454341
GCST90199626.csv	Osteosarcoma	Inverse variance weighted	2.70260124672689	6.48806453448913	1.12576770159775	0.0260721806820608
GCST90199626.csv	Osteosarcoma	Simple mode	0.571399894367705	8.50819	0.0383745170777243	0.688215586731911
GCST90199626.csv	Osteosarcoma	Weighted mode	0.503146290173482	4.13857968548414	0.0611698235999346	0.528949090762311
GCST90199634.csv	Osteosarcoma	MR Egger	3.68269408109111	9.61929010349643	1.40989985217037	0.0129472857246205
GCST90199634.csv	Osteosarcoma	Weighted median	3.06959679003111	7.84655379633386	1.20083602278643	0.0191699027721087
GCST90199634.csv	Osteosarcoma	Inverse variance weighted	2.21690988940401	4.18424827776212	1.17456927301786	0.0140307758963692
GCST90199634.csv	Osteosarcoma	Simple mode	2.32716320419132	11.9554983645989	0.45298727111019	0.320394924151251
GCST90199634.csv	Osteosarcoma	Weighted mode	3.41874718284388	8.8376377490836	1.32250637919787	0.017040772762109
GCST90199712.csv	Osteosarcoma	MR Egger	0.1716137099079	1.79580879387231	0.016400000673149	0.163333406826734
GCST90199712.csv	Osteosarcoma	Weighted median	0.120183091257305	0.561248848756001	0.0257354210279031	0.00704799288744776
GCST90199712.csv	Osteosarcoma	Inverse variance weighted	0.207890564713075	0.621398954979428	0.0695503050824278	0.00492868882055471
GCST90199712.csv	Osteosarcoma	Simple mode	0.116018959142321	3.07596042425996	0.0043759987203691	0.217233792339215
GCST90199712.csv	Osteosarcoma	Weighted mode	0.0757079797032576	0.935541406635173	0.00612661091224583	0.0625450412096307
GCST90199727.csv	Osteosarcoma	MR Egger	0.0525079474444605	1.03351953620995	0.00266766563014455	0.0730180216507105
GCST90199727.csv	Osteosarcoma	Weighted median	0.192409439833096	0.963804343237473	0.0384117303440746	0.0449794752554773
GCST90199727.csv	Osteosarcoma	Inverse variance weighted	0.275312675002035	0.884559425503108	0.0856890637660274	0.0303121690897725
GCST90199727.csv	Osteosarcoma	Simple mode	0.224388534282971	2.51645531607704	0.0200083879876525	0.244366655741546
GCST90199727.csv	Osteosarcoma	Weighted mode	0.174968066586616	1.17501715977964	0.0260539380810403	0.0929897803684327
GCST90199761.csv	Osteosarcoma	MR Egger	9.11725909792695	132.662025758723	0.626587849713021	0.117770816750626
GCST90199761.csv	Osteosarcoma	Weighted median	2.97357263701995	11.2582321229486	0.785392780240345	0.108635328245203
GCST90199761.csv	Osteosarcoma	Inverse variance weighted	3.86855429576697	10.0842396432851	1.48406948552264	0.00564655489276573
GCST90199761.csv	Osteosarcoma	Simple mode	2.74424056767097	30.8247662691229	0.244311870120967	0.420508920676363
GCST90199761.csv	Osteosarcoma	Weighted mode	2.74424056767097	28.4092095557499	0.265085034431269	0.404671951311791
GCST90199836.csv	Osteosarcoma	MR Egger	0.391525428713835	3.65461738933454	0.0419447906576795	0.420824951855425
GCST90199836.csv	Osteosarcoma	Weighted median	0.459587457366763	2.12269947892036	0.0995056686386321	0.319326099906764
GCST90199836.csv	Osteosarcoma	Inverse variance weighted	0.333233182500496	0.958779685964446	0.115818425802074	0.0415430915290648
GCST90199836.csv	Osteosarcoma	Simple mode	0.504510482483074	6.31141531664103	0.0403286448705402	0.601433198822199
GCST90199836.csv	Osteosarcoma	Weighted mode	0.56626897485483	5.26142179374097	0.0609456083267454	0.622506695422891
GCST90199843.csv	Osteosarcoma	MR Egger	0.191026043303582	3.23371092476695	0.0112845427650129	0.273787363917192
GCST90199843.csv	Osteosarcoma	Weighted median	0.517137152289288	1.7797736121047	0.150261152575253	0.295661844097616
GCST90199843.csv	Osteosarcoma	Inverse variance weighted	0.352536682416595	0.890597155591723	0.13954919086478	0.0274509943803207
GCST90199843.csv	Osteosarcoma	Simple mode	0.701068951428527	4.43712351178664	0.110769437305834	0.712071750943153
GCST90199843.csv	Osteosarcoma	Weighted mode	0.73426418215358	4.85217706292601	0.111113811841925	0.753599349288686
GCST90199848.csv	Osteosarcoma	MR Egger	1.64313665143988	4.85043169229749	0.556630466437143	0.376495477556711
GCST90199848.csv	Osteosarcoma	Weighted median	2.54023523428652	5.62369159583649	1.14743046192078	0.0214952882242638
GCST90199848.csv	Osteosarcoma	Inverse variance weighted	1.76076578541047	3.08977997998495	1.00340353395884	0.0486275976378545
GCST90199848.csv	Osteosarcoma	Simple mode	1.1104946335652	5.59813395751613	0.22028739228746	0.899857697886226
GCST90199848.csv	Osteosarcoma	Weighted mode	2.48288751404378	5.40688414252014	1.14016321506034	0.0297386057898584
GCST90199905.csv	Osteosarcoma	MR Egger	5.12905989556167	16.4126455895333	1.60286501458581	0.0115546829733402
GCST90199905.csv	Osteosarcoma	Weighted median	4.45840624172997	14.3770846702221	1.38257419165562	0.0123393034405055
GCST90199905.csv	Osteosarcoma	Inverse variance weighted	2.2257278773214	4.8621696920249	1.01885884238288	0.0447642082503446
GCST90199905.csv	Osteosarcoma	Simple mode	2.56245076867513	26.1330712088688	0.251258410823731	0.435205110036454
GCST90199905.csv	Osteosarcoma	Weighted mode	4.19222664539703	14.9076235630858	1.17891119077459	0.0369963486708171
GCST90199907.csv	Osteosarcoma	MR Egger	0.150130486323537	0.969563478100256	0.0232467119820813	0.0608844430548584
GCST90199907.csv	Osteosarcoma	Weighted median	0.167744991570568	0.64274038437735	0.0437787680390873	0.00918897691734149
GCST90199907.csv	Osteosarcoma	Inverse variance weighted	0.285557543623585	0.735291830051635	0.110898975600761	0.00939880154079062
GCST90199907.csv	Osteosarcoma	Simple mode	0.116190740338745	1.12833749599896	0.011964760710636	0.0782654934412317
GCST90199907.csv	Osteosarcoma	Weighted mode	0.129591633705733	0.993273477402433	0.0169077216985999	0.0632738488775155
GCST90199939.csv	Osteosarcoma	MR Egger	0.157330811095933	1.39152112042383	0.0177884358036656	0.11273722985867
GCST90199939.csv	Osteosarcoma	Weighted median	0.310983264822535	1.21311880581202	0.0797206263198172	0.0926037135386571
GCST90199939.csv	Osteosarcoma	Inverse variance weighted	0.300633853691173	0.801410466952118	0.112777057091526	0.0162813329966442
GCST90199939.csv	Osteosarcoma	Simple mode	0.354840087687811	4.05174667722286	0.0310758539121195	0.414189022030994
GCST90199939.csv	Osteosarcoma	Weighted mode	0.275660498327016	1.9881053628553	0.0382216716264797	0.215779552281987
GCST90199942.csv	Osteosarcoma	MR Egger	1.48143879980546	6.80180205891373	0.322658745220755	0.618546124624356
GCST90199942.csv	Osteosarcoma	Weighted median	1.81769885825637	6.58642792542927	0.501642039769408	0.362957873650178
GCST90199942.csv	Osteosarcoma	Inverse variance weighted	2.65095540834021	6.38600188491503	1.10046390584517	0.0297488910483315
GCST90199942.csv	Osteosarcoma	Simple mode	1.37378579313286	9.62329575929516	0.196116533526547	0.752171833653577
GCST90199942.csv	Osteosarcoma	Weighted mode	1.63997705087157	7.61478326127936	0.353197804205597	0.534235000187151
GCST90199986.csv	Osteosarcoma	MR Egger	0.192952260420696	0.83728329246374	0.0444659234652869	0.0393695398758078
GCST90199986.csv	Osteosarcoma	Weighted median	0.230969305857864	0.674939136729934	0.079039453108213	0.0073939229003283
GCST90199986.csv	Osteosarcoma	Inverse variance weighted	0.276765627885455	0.599488107622271	0.127774365837953	0.00112374304771414
GCST90199986.csv	Osteosarcoma	Simple mode	0.219131038460004	1.26454915959852	0.0379727523062883	0.103697954923961
GCST90199986.csv	Osteosarcoma	Weighted mode	0.213490878002281	0.919995712289115	0.0495419210995862	0.0502016817521526
GCST90199989.csv	Osteosarcoma	MR Egger	4.67550778295773	55.5498817974158	0.393526904489565	0.245375431231451
GCST90199989.csv	Osteosarcoma	Weighted median	3.35278422725596	15.1024761991639	0.744325759980916	0.115147733624488
GCST90199989.csv	Osteosarcoma	Inverse variance weighted	3.50703082451952	10.4383611223179	1.17827550321414	0.0241459906538897
GCST90199989.csv	Osteosarcoma	Simple mode	2.9687100519364	25.4420101952963	0.34640499334827	0.338944673390988
GCST90199989.csv	Osteosarcoma	Weighted mode	3.20952183695691	20.0570911672939	0.513585461420281	0.234296210387137
GCST90200046.csv	Osteosarcoma	MR Egger	0.176771355907333	0.662657526772309	0.0471557493982165	0.0165016292668354
GCST90200046.csv	Osteosarcoma	Weighted median	0.490100045773178	1.33263657787674	0.180242729979372	0.162311561361121
GCST90200046.csv	Osteosarcoma	Inverse variance weighted	0.330062917869201	0.637662141300311	0.170845221468188	0.000969616128825488
GCST90200046.csv	Osteosarcoma	Simple mode	0.540520570000508	3.18899413755032	0.0916158744707207	0.502906121641513
GCST90200046.csv	Osteosarcoma	Weighted mode	0.443972965876162	1.40775202385918	0.140018974285341	0.17960186834079
GCST90200136.csv	Osteosarcoma	MR Egger	0.477762143218668	1.53057241300192	0.149131569048219	0.224009916975817
GCST90200136.csv	Osteosarcoma	Weighted median	0.400392264482039	1.0215638266352	0.156929955111168	0.0554471540079544
GCST90200136.csv	Osteosarcoma	Inverse variance weighted	0.413294402926783	0.772307360430989	0.221171352549695	0.00560617231073472
GCST90200136.csv	Osteosarcoma	Simple mode	0.356751879305095	1.4346479686775	0.0887129847645065	0.157325287459347
GCST90200136.csv	Osteosarcoma	Weighted mode	0.324148768551634	0.815433153019407	0.128854736607748	0.0233810783185296
GCST90200141.csv	Osteosarcoma	MR Egger	0.259596455472461	1.5953851893396	0.0422407830686713	0.156985515344793
GCST90200141.csv	Osteosarcoma	Weighted median	0.662702338755887	2.06001728175418	0.213189662864648	0.477070390149927
GCST90200141.csv	Osteosarcoma	Inverse variance weighted	0.427643224527309	0.925550935211246	0.197589047265534	0.0310527316237378
GCST90200141.csv	Osteosarcoma	Simple mode	0.803407914382876	7.88843925098794	0.0818240790549545	0.852374254350011
GCST90200141.csv	Osteosarcoma	Weighted mode	0.865111668965087	7.2409972533451	0.103358442710887	0.894621579202601
GCST90200231.csv	Osteosarcoma	MR Egger	2.32881790534015	15.1169755175829	0.358761766196208	0.38574078623134
GCST90200231.csv	Osteosarcoma	Weighted median	3.91203737703295	11.8864960013051	1.28751454067056	0.0161418146549118
GCST90200231.csv	Osteosarcoma	Inverse variance weighted	3.16546588688629	7.11941457569673	1.40744357201031	0.00532847039587195
GCST90200231.csv	Osteosarcoma	Simple mode	3.83377442433264	23.1655661382081	0.634468687230798	0.157265579484265
GCST90200231.csv	Osteosarcoma	Weighted mode	3.83377442433264	14.7635825639208	0.995546052120544	0.0635921008088907
GCST90200305.csv	Osteosarcoma	MR Egger	0.076165048091758	0.745600012301059	0.00778046466619079	0.0401185399436392
GCST90200305.csv	Osteosarcoma	Weighted median	0.391486532982457	1.55348209707109	0.098656885583414	0.182337085945046
GCST90200305.csv	Osteosarcoma	Inverse variance weighted	0.362003906180579	0.91724602221027	0.142869878873082	0.0321852819852053
GCST90200305.csv	Osteosarcoma	Simple mode	0.672925034270918	5.24714080914482	0.0862999713976264	0.709599316997787
GCST90200305.csv	Osteosarcoma	Weighted mode	0.436169350954935	2.14035525587217	0.0888841710695018	0.319453433873604
GCST90200328.csv	Osteosarcoma	MR Egger	3.55664004518127	23.0943867335121	0.547738658616603	0.197359669006842
GCST90200328.csv	Osteosarcoma	Weighted median	3.20484184709728	10.0000738564924	1.02709354073796	0.0448513794167464
GCST90200328.csv	Osteosarcoma	Inverse variance weighted	2.47576514811865	5.53891026840775	1.10660992354385	0.0273440869179088
GCST90200328.csv	Osteosarcoma	Simple mode	6.08083858900036	39.3882619466756	0.938772012726414	0.070908903275717
GCST90200328.csv	Osteosarcoma	Weighted mode	3.57769465432493	17.314340918811	0.739265739285452	0.126737077697993
GCST90200343.csv	Osteosarcoma	MR Egger	8.29684	65.8422939990305	1.04549199846231	0.0597582887200703
GCST90200343.csv	Osteosarcoma	Weighted median	2.34326270813815	9.55872823353504	0.574436262356239	0.235168391404892
GCST90200343.csv	Osteosarcoma	Inverse variance weighted	3.06747247488499	7.91178909645657	1.18928693238185	0.0204167259055163
GCST90200343.csv	Osteosarcoma	Simple mode	0.97897740163357	9.03681928770614	0.106054655116656	0.985236728762778
GCST90200343.csv	Osteosarcoma	Weighted mode	1.98566345472963	11.2662653221766	0.3499703977047	0.447680353139646
GCST90200352.csv	Osteosarcoma	MR Egger	1.56853230191293	5.01073651887524	0.491004380868249	0.456332744021227
GCST90200352.csv	Osteosarcoma	Weighted median	0.808316927475967	1.9888204046316	0.3285245131851	0.6431801704242
GCST90200352.csv	Osteosarcoma	Inverse variance weighted	0.469744860698854	0.933155509075802	0.236466732507991	0.0309623030591614
GCST90200352.csv	Osteosarcoma	Simple mode	0.907871054524763	7.50507447573286	0.109823007660883	0.929385860366073
GCST90200352.csv	Osteosarcoma	Weighted mode	0.880645621890415	2.10506542665335	0.368414540249094	0.777782450944909
GCST90200366.csv	Osteosarcoma	MR Egger	1.68655937216226	6.47574937915111	0.439251482613928	0.454108773807105
GCST90200366.csv	Osteosarcoma	Weighted median	2.2915333517321	7.57678211748737	0.69305478508889	0.174122819942367
GCST90200366.csv	Osteosarcoma	Inverse variance weighted	2.30544053545839	5.15664588969328	1.03071961430549	0.0419850399991746
GCST90200366.csv	Osteosarcoma	Simple mode	1.97371447329692	15.3517628528874	0.253752540306408	0.522087422918717
GCST90200366.csv	Osteosarcoma	Weighted mode	2.5748335799095	9.50699668850454	0.697356713318941	0.168716809490136
GCST90200382.csv	Osteosarcoma	MR Egger	2.1062158338268	25.2911590275121	0.175402998883404	0.56514092911584
GCST90200382.csv	Osteosarcoma	Weighted median	2.12241611331321	10.4914152354263	0.429365348427036	0.35599025184355
GCST90200382.csv	Osteosarcoma	Inverse variance weighted	3.2435010458871	10.3722817148183	1.01427046853548	0.0472680379955556
GCST90200382.csv	Osteosarcoma	Simple mode	1.62663176501239	24.9848953464273	0.105901220007538	0.731326498747261
GCST90200382.csv	Osteosarcoma	Weighted mode	1.19987358454937	10.4364118141244	0.137949387638278	0.870805999999367
GCST90200390.csv	Osteosarcoma	MR Egger	0.0509829545229318	0.75436947580057	0.00344560820031706	0.0433204551275375
GCST90200390.csv	Osteosarcoma	Weighted median	0.388742425738318	1.79596496540728	0.0841445554226839	0.226248218264764
GCST90200390.csv	Osteosarcoma	Inverse variance weighted	0.279287699490119	0.806137691621392	0.096759672568588	0.0183505188164738
GCST90200390.csv	Osteosarcoma	Simple mode	0.0437626426637868	0.746324069237983	0.00256613577379828	0.0428992626301741
GCST90200390.csv	Osteosarcoma	Weighted mode	0.482680043664396	7.02435221504422	0.0331674747249839	0.599803362862175
GCST90200397.csv	Osteosarcoma	MR Egger	0.250014992324016	3.1954414035442	0.0195614591203106	0.298969078035852
GCST90200397.csv	Osteosarcoma	Weighted median	0.343077346285131	1.50174319251662	0.0783769596030614	0.155552095263465
GCST90200397.csv	Osteosarcoma	Inverse variance weighted	0.355406261274638	0.970661841206415	0.130131427023261	0.0435819733395583
GCST90200397.csv	Osteosarcoma	Simple mode	0.366841616739441	6.56391933263015	0.0205018929929604	0.503043165954001
GCST90200397.csv	Osteosarcoma	Weighted mode	0.455981668800663	6.48908660745448	0.0320413788349481	0.568323752094297
GCST90200425.csv	Osteosarcoma	MR Egger	0.263708072764172	1.31035995017097	0.0530708738708933	0.116818770619163
GCST90200425.csv	Osteosarcoma	Weighted median	0.406025293627531	1.02666324990887	0.160575085433277	0.0568578075966064
GCST90200425.csv	Osteosarcoma	Inverse variance weighted	0.443615247046595	0.903794290425276	0.21774256542339	0.0251822473210276
GCST90200425.csv	Osteosarcoma	Simple mode	0.229614302202756	0.904193426415239	0.058309125277633	0.0460378551570267
GCST90200425.csv	Osteosarcoma	Weighted mode	0.336290919255727	0.929636367524196	0.121651418043215	0.0463601889223338
GCST90200426.csv	Osteosarcoma	MR Egger	2.67524934990466	11.5354746975063	0.620430391625969	0.199890942086932
GCST90200426.csv	Osteosarcoma	Weighted median	2.36702203506194	6.92944873072325	0.808548202345096	0.115898761775887
GCST90200426.csv	Osteosarcoma	Inverse variance weighted	2.54607134520749	5.49453511140016	1.17980487219687	0.0172504889312258
GCST90200426.csv	Osteosarcoma	Simple mode	3.32426019907049	18.1967673598266	0.60728950657033	0.178801905138338
GCST90200426.csv	Osteosarcoma	Weighted mode	2.34163706073988	10.6617100774636	0.514294994366884	0.282165622201223
GCST90200479.csv	Osteosarcoma	MR Egger	1.00001316824129	4.94208420795447	0.202349109116027	0.99998724492224
GCST90200479.csv	Osteosarcoma	Weighted median	2.23279292297866	7.0777944778382	0.704366911544781	0.172372021844045
GCST90200479.csv	Osteosarcoma	Inverse variance weighted	2.38753727331273	5.31953187273318	1.07158568983792	0.0332414917785464
GCST90200479.csv	Osteosarcoma	Simple mode	2.50692258631468	16.2547112636327	0.386636265132289	0.344457957805624
GCST90200479.csv	Osteosarcoma	Weighted mode	2.02331001656831	8.35891154778058	0.489750776730327	0.339534831992174
GCST90200510.csv	Osteosarcoma	MR Egger	3.13645549685627	81.7958838318147	0.120267091972343	0.50255454486686
GCST90200510.csv	Osteosarcoma	Weighted median	3.3067372047292	13.9912809157175	0.781523221998687	0.104152539052345
GCST90200510.csv	Osteosarcoma	Inverse variance weighted	4.26097590224471	12.8066280913213	1.41769679809894	0.00983287380596038
GCST90200510.csv	Osteosarcoma	Simple mode	3.32404166115488	28.1824878141782	0.392060950684935	0.287006021447803
GCST90200510.csv	Osteosarcoma	Weighted mode	2.98538741200089	26.9660770116409	0.330509254122724	0.344535150887791
GCST90200516.csv	Osteosarcoma	MR Egger	0.596316477878252	5.26955779286899	0.0674806797394516	0.648582639476129
GCST90200516.csv	Osteosarcoma	Weighted median	0.352926490367062	1.31095131095503	0.0950127640606816	0.119803727143832
GCST90200516.csv	Osteosarcoma	Inverse variance weighted	0.367786079135817	0.973203138099674	0.1389911260153	0.043934983432358
GCST90200516.csv	Osteosarcoma	Simple mode	0.329001691252472	2.71066626200004	0.0399319216697378	0.316872316100319
GCST90200516.csv	Osteosarcoma	Weighted mode	0.340238610475618	2.19740167448537	0.0526814525548639	0.273992172893745
GCST90200549.csv	Osteosarcoma	MR Egger	2.62356842639363	22.4996279341339	0.305921116034425	0.389458455771309
GCST90200549.csv	Osteosarcoma	Weighted median	2.78788388451295	9.10215649596181	0.853896168119632	0.0894388188185428
GCST90200549.csv	Osteosarcoma	Inverse variance weighted	2.65117712325495	6.02331650077132	1.16692193378355	0.0198752048065614
GCST90200549.csv	Osteosarcoma	Simple mode	1.45176561413501	12.2579178875565	0.171939754999038	0.735391831606201
GCST90200549.csv	Osteosarcoma	Weighted mode	2.61491937177321	10.7276079698704	0.637402423735045	0.196272534822656
GCST90200572.csv	Osteosarcoma	MR Egger	0.47150823831332	1.94742474903981	0.114161031848315	0.31644147426804
GCST90200572.csv	Osteosarcoma	Weighted median	0.37201119439984	1.24912211451116	0.110791672928595	0.109585088663446
GCST90200572.csv	Osteosarcoma	Inverse variance weighted	0.423132335452111	0.976586811575261	0.183333392569945	0.0438502108008615
GCST90200572.csv	Osteosarcoma	Simple mode	0.14686362329794	0.840029324014604	0.0256763939443432	0.0477363587868434
GCST90200572.csv	Osteosarcoma	Weighted mode	0.437317548427368	1.58320792284588	0.120796918334485	0.226905058157489
GCST90200579.csv	Osteosarcoma	MR Egger	0.588005430758502	1.06250666585283	0.325410087026582	0.0976584726244059
GCST90200579.csv	Osteosarcoma	Weighted median	0.580482467510424	1.02260517232542	0.329511236796054	0.0597510280830961
GCST90200579.csv	Osteosarcoma	Inverse variance weighted	0.554008077332572	0.889971676455976	0.344870469329948	0.0146065172946025
GCST90200579.csv	Osteosarcoma	Simple mode	0.113174473881306	0.903416640751294	0.0141778012054977	0.0554894913198063
GCST90200579.csv	Osteosarcoma	Weighted mode	0.584208712818894	0.977446210872812	0.349175040362318	0.0564526816508921
GCST90200592.csv	Osteosarcoma	MR Egger	1.05799553161739	3.72453856876605	0.300535092939903	0.930767257122333
GCST90200592.csv	Osteosarcoma	Weighted median	0.698304759528464	1.61499505957506	0.30193871757627	0.401207499482367
GCST90200592.csv	Osteosarcoma	Inverse variance weighted	0.44389433143871	0.816690623992765	0.24126905794521	0.00902811794276751
GCST90200592.csv	Osteosarcoma	Simple mode	0.490849615866423	2.24542023387455	0.107299890577933	0.36774841068241
GCST90200592.csv	Osteosarcoma	Weighted mode	0.6664054475033	1.57973056332159	0.281121496774934	0.365524496174547
GCST90200610.csv	Osteosarcoma	MR Egger	0.323062138128282	2.24951202847643	0.0463963489729392	0.267969992403133
GCST90200610.csv	Osteosarcoma	Weighted median	0.146677566599042	0.547122127347853	0.0393226803816289	0.00426438541929007
GCST90200610.csv	Osteosarcoma	Inverse variance weighted	0.252796400317324	0.613370247690712	0.104188327122154	0.00235935098298961
GCST90200610.csv	Osteosarcoma	Simple mode	0.0855628414102567	0.725990536452577	0.0100841532535252	0.0356056491497325
GCST90200610.csv	Osteosarcoma	Weighted mode	0.10738241238238	0.609323663115092	0.0189242322054405	0.0203732771672849
GCST90200621.csv	Osteosarcoma	MR Egger	2.91962991901721	11.6525710711411	0.731532879051185	0.1417346782792
GCST90200621.csv	Osteosarcoma	Weighted median	2.05795928395943	6.42186553038538	0.659496277895538	0.213856560423256
GCST90200621.csv	Osteosarcoma	Inverse variance weighted	3.02276727288444	6.31775477578728	1.44626094400484	0.00327126824009446
GCST90200621.csv	Osteosarcoma	Simple mode	1.36063007359391	9.64858518724509	0.191874161987554	0.76044110807186
GCST90200621.csv	Osteosarcoma	Weighted mode	1.75953138687645	6.21958212390815	0.497774712147056	0.388457341644106
GCST90200626.csv	Osteosarcoma	MR Egger	2.54437121660502	9.15101365137405	0.707443473971437	0.16675764102688
GCST90200626.csv	Osteosarcoma	Weighted median	1.24039929787615	3.17710064710977	0.484275000721587	0.653470907827687
GCST90200626.csv	Osteosarcoma	Inverse variance weighted	1.9812690863208	3.66606252156924	1.07074747615876	0.0294270082421634
GCST90200626.csv	Osteosarcoma	Simple mode	0.917615133469498	5.10856168256096	0.164824775640202	0.922662591389282
GCST90200626.csv	Osteosarcoma	Weighted mode	1.11406053888472	3.80074542067586	0.326549333598727	0.864545191305539
GCST90200640.csv	Osteosarcoma	MR Egger	6.68492114502475	42.3598381721726	1.05496556746895	0.0597944501260701
GCST90200640.csv	Osteosarcoma	Weighted median	2.96028351646899	9.58633337406864	0.914142890292446	0.0702546239015465
GCST90200640.csv	Osteosarcoma	Inverse variance weighted	2.56980004320894	6.02517470225613	1.09604660253318	0.0299352489216071
GCST90200640.csv	Osteosarcoma	Simple mode	1.72297545107746	13.281749368704	0.223513057098536	0.607953832414288
GCST90200640.csv	Osteosarcoma	Weighted mode	3.4859149604227	17.3409898509845	0.700744491273024	0.144499723498029
GCST90200647.csv	Osteosarcoma	MR Egger	0.681072502485663	2.27130368746229	0.20422621431146	0.536839883522462
GCST90200647.csv	Osteosarcoma	Weighted median	0.344579071501908	0.721617430726872	0.164539729032762	0.00472633457510017
GCST90200647.csv	Osteosarcoma	Inverse variance weighted	0.573827058119102	0.953173056660141	0.345454049848399	0.0319343245933641
GCST90200647.csv	Osteosarcoma	Simple mode	0.363523073984379	1.37907388269931	0.0958244710286245	0.147313603561191
GCST90200647.csv	Osteosarcoma	Weighted mode	0.400834562482497	1.00901112252634	0.159233474134811	0.0617106337261902
GCST90200670.csv	Osteosarcoma	MR Egger	1.72623635441503	8.69245801500622	0.342813499491142	0.515952614904817
GCST90200670.csv	Osteosarcoma	Weighted median	1.69932915207284	5.37039082582586	0.537711250584918	0.366431185132199
GCST90200670.csv	Osteosarcoma	Inverse variance weighted	2.51644910390516	5.74131161996543	1.10297376483167	0.028315061848693
GCST90200670.csv	Osteosarcoma	Simple mode	5.5031024212879	50.188572640762	0.603407004139199	0.146155073863377
GCST90200670.csv	Osteosarcoma	Weighted mode	1.77091989708174	5.84328612136765	0.536711230075099	0.35928389612232
GCST90200758.csv	Osteosarcoma	MR Egger	1.99983945436484	5.31784104433501	0.752064194828596	0.178146243219071
GCST90200758.csv	Osteosarcoma	Weighted median	1.65117400089228	3.49034425408014	0.781119391886789	0.189131186269008
GCST90200758.csv	Osteosarcoma	Inverse variance weighted	1.84018038326826	3.29194610960887	1.02865105631017	0.0398602106537029
GCST90200758.csv	Osteosarcoma	Simple mode	1.27603559147105	7.73025398632175	0.210635618646165	0.793103534260492
GCST90200758.csv	Osteosarcoma	Weighted mode	1.57099171330178	3.26058680709263	0.756923556794833	0.237133224172213
GCST90200761.csv	Osteosarcoma	MR Egger	1.97041245870772	10.6370355718814	0.365000683808361	0.438169250883066
GCST90200761.csv	Osteosarcoma	Weighted median	0.608928808814912	1.92345921395585	0.192774711059331	0.397934025592549
GCST90200761.csv	Osteosarcoma	Inverse variance weighted	0.442534562744354	0.976949600113426	0.200457463927105	0.0436206674606455
GCST90200761.csv	Osteosarcoma	Simple mode	0.0944398284056449	0.632846252785524	0.0140932827681771	0.0225432824891598
GCST90200761.csv	Osteosarcoma	Weighted mode	0.874273634974198	3.61763723652076	0.211285526667707	0.85438542880069
GCST90200812.csv	Osteosarcoma	MR Egger	2.86833398536232	25.1023069559317	0.327752340293981	0.351392435532075
GCST90200812.csv	Osteosarcoma	Weighted median	0.264057692442823	0.962115440022059	0.0724720361380231	0.0435345249031709
GCST90200812.csv	Osteosarcoma	Inverse variance weighted	0.300835717629781	0.760853321705089	0.118948194638893	0.0111699549960725
GCST90200812.csv	Osteosarcoma	Simple mode	0.122955036649469	1.75808277710377	0.0085991065007629	0.136169162744436
GCST90200812.csv	Osteosarcoma	Weighted mode	0.133501168691373	1.51745184683361	0.0117450593764486	0.118062780163125
GCST90200820.csv	Osteosarcoma	MR Egger	3.80827648283391	15.4757746103108	0.937140151940645	0.0763038780490445
GCST90200820.csv	Osteosarcoma	Weighted median	2.35063333025279	6.52473648550196	0.846850607005049	0.100826003784121
GCST90200820.csv	Osteosarcoma	Inverse variance weighted	2.28488790918998	4.55706627293622	1.14563020260812	0.0189767121423281
GCST90200820.csv	Osteosarcoma	Simple mode	1.95022072541737	11.688441553516	0.325395037519209	0.47279166292717
GCST90200820.csv	Osteosarcoma	Weighted mode	2.32322633825647	10.0964381948833	0.534582643362674	0.273476239515223
GCST90200826.csv	Osteosarcoma	MR Egger	1.79645833616907	3.99411261777471	0.808004896814697	0.163104996716103
GCST90200826.csv	Osteosarcoma	Weighted median	1.61053589717773	3.03923030829775	0.85344827899892	0.141320339035394
GCST90200826.csv	Osteosarcoma	Inverse variance weighted	1.86912202954356	3.19653895776805	1.09293745750699	0.0223359748216398
GCST90200826.csv	Osteosarcoma	Simple mode	1.63698661573657	11.0926020058891	0.24157769103029	0.617913316267221
GCST90200826.csv	Osteosarcoma	Weighted mode	1.5943379651042	3.05099944550016	0.833141268092197	0.170772328891124
GCST90200844.csv	Osteosarcoma	MR Egger	0.27987464161054	2.96757137241376	0.0263952590137424	0.30721086722089
GCST90200844.csv	Osteosarcoma	Weighted median	0.27892145884702	1.16282384634057	0.0669036676966844	0.0796188064943451
GCST90200844.csv	Osteosarcoma	Inverse variance weighted	0.291914897895384	0.792854559519785	0.107477855288976	0.0157213542692242
GCST90200844.csv	Osteosarcoma	Simple mode	0.194640233075328	1.88240150926764	0.020125791519556	0.176631563360136
GCST90200844.csv	Osteosarcoma	Weighted mode	0.239839172769711	1.7282863936176	0.0332831578187999	0.175659762872089
GCST90200866.csv	Osteosarcoma	MR Egger	0.951672596228055	2.26265646749438	0.400273193665311	0.911543735721645
GCST90200866.csv	Osteosarcoma	Weighted median	0.615914566446751	1.42658863237228	0.26591460534104	0.258083212155938
GCST90200866.csv	Osteosarcoma	Inverse variance weighted	0.52897048145977	0.966133507441441	0.289618120167249	0.038255689767319
GCST90200866.csv	Osteosarcoma	Simple mode	0.141654019651222	0.760052770816591	0.0264006159227474	0.0301383600611561
GCST90200866.csv	Osteosarcoma	Weighted mode	0.659083424691627	1.3629702749638	0.318709049406657	0.26996285807394
GCST90200867.csv	Osteosarcoma	MR Egger	0.417339006172439	0.841275731023583	0.207033009095702	0.0234774816424067
GCST90200867.csv	Osteosarcoma	Weighted median	0.460760244495038	1.0915827816648	0.194488229819221	0.0782606964497392
GCST90200867.csv	Osteosarcoma	Inverse variance weighted	0.432463682098765	0.751831837551051	0.248758867333444	0.00296870214037889
GCST90200867.csv	Osteosarcoma	Simple mode	0.320841436771075	2.41183508805877	0.0426808731902896	0.281278612426005
GCST90200867.csv	Osteosarcoma	Weighted mode	0.451219999709554	0.95055938725641	0.214189129966447	0.0480603807173274
GCST90200893.csv	Osteosarcoma	MR Egger	0.248434937961687	2.47340286733575	0.0249534433775883	0.250403477481004
GCST90200893.csv	Osteosarcoma	Weighted median	0.540384248038582	2.28513500998327	0.127789007762111	0.402802950909737
GCST90200893.csv	Osteosarcoma	Inverse variance weighted	0.305542472009801	0.888397102615737	0.105083866130347	0.0294575888938297
GCST90200893.csv	Osteosarcoma	Simple mode	1.25749827913027	19.4481682311302	0.081308527529314	0.871477779893494
GCST90200893.csv	Osteosarcoma	Weighted mode	0.883466454915882	10.5254647075958	0.0741547284271805	0.922948242470267
GCST90200909.csv	Osteosarcoma	MR Egger	0.323305722948277	2.46594420006412	0.0423880599116519	0.286414679559549
GCST90200909.csv	Osteosarcoma	Weighted median	0.46982341812969	1.56897263511667	0.140686994331581	0.219498472858673
GCST90200909.csv	Osteosarcoma	Inverse variance weighted	0.415294632295353	0.941126037953884	0.183258803452406	0.0352587184401839
GCST90200909.csv	Osteosarcoma	Simple mode	0.322605888137189	2.62584073889542	0.039634756792053	0.299987300996268
GCST90200909.csv	Osteosarcoma	Weighted mode	0.4438888398376	2.32510635077943	0.0847433503703258	0.34525294828883
GCST90200926.csv	Osteosarcoma	MR Egger	0.688002133500894	2.97537519901228	0.159088149910948	0.620467519577582
GCST90200926.csv	Osteosarcoma	Weighted median	0.634285274112093	1.67335821279484	0.240425394801453	0.357669292732047
GCST90200926.csv	Osteosarcoma	Inverse variance weighted	0.411740813206244	0.817162260278046	0.207462465535371	0.011168702129279
GCST90200926.csv	Osteosarcoma	Simple mode	1.05279899280121	4.60927809152117	0.240468398138556	0.946003511556094
GCST90200926.csv	Osteosarcoma	Weighted mode	0.793413806785258	3.00627977848368	0.209396834354182	0.735864366945997
GCST90200952.csv	Osteosarcoma	MR Egger	0.236451956069293	1.14495280209528	0.0488312945535217	0.0909820509876422
GCST90200952.csv	Osteosarcoma	Weighted median	0.313184730087611	0.940023717959057	0.104342766343181	0.0384247453629625
GCST90200952.csv	Osteosarcoma	Inverse variance weighted	0.321770949934352	0.693419380352002	0.149313023482408	0.00379619048920201
GCST90200952.csv	Osteosarcoma	Simple mode	0.534303841653299	3.19987757127172	0.0892160993184548	0.501235601743556
GCST90200952.csv	Osteosarcoma	Weighted mode	0.326013478411903	1.75154614185301	0.0606805527793785	0.207798662717913
GCST90200953.csv	Osteosarcoma	MR Egger	0.503536506755914	2.06179426993353	0.122974933694099	0.349621211968053
GCST90200953.csv	Osteosarcoma	Weighted median	0.34912966268158	1.03928052196413	0.117284524041489	0.058654722553083
GCST90200953.csv	Osteosarcoma	Inverse variance weighted	0.466646456771911	0.958132116268926	0.22727441437383	0.0378455842306404
GCST90200953.csv	Osteosarcoma	Simple mode	1.20837253383919	11.1840668505674	0.130557533323656	0.868935026035081
GCST90200953.csv	Osteosarcoma	Weighted mode	0.361522471557354	1.18305519315853	0.11047540148317	0.10500341119823
GCST90200956.csv	Osteosarcoma	MR Egger	0.121925439244655	1.52319380128062	0.00975963316191527	0.119759876151556
GCST90200956.csv	Osteosarcoma	Weighted median	0.193457729226999	0.757864377258261	0.0493833647823155	0.0183749850870413
GCST90200956.csv	Osteosarcoma	Inverse variance weighted	0.328131611067142	0.982173354644791	0.109624592921743	0.0463538360364885
GCST90200956.csv	Osteosarcoma	Simple mode	0.080105772606732	0.7391651998804	0.00868132699694159	0.0382697514236846
GCST90200956.csv	Osteosarcoma	Weighted mode	0.141767047534897	0.729738460025802	0.0275412313694569	0.03054668865328
GCST90200978.csv	Osteosarcoma	MR Egger	0.76313692230139	3.90219193123035	0.149243802571243	0.748128284184483
GCST90200978.csv	Osteosarcoma	Weighted median	0.631462144882644	1.77725896423627	0.224359223075373	0.383889155274276
GCST90200978.csv	Osteosarcoma	Inverse variance weighted	0.47173168932113	0.970698772187881	0.229248035627159	0.0412730736253874
GCST90200978.csv	Osteosarcoma	Simple mode	0.326936187250533	2.13359827114773	0.0500971865131938	0.253337137199865
GCST90200978.csv	Osteosarcoma	Weighted mode	0.715267613983773	2.94700780356216	0.173602444824082	0.646598849360215
GCST90027461	GCST90199907	MR Egger	1.03823651974209	1.72700733967716	0.624163572534475	0.889814776160926
GCST90027461	GCST90199907	Weighted median	0.873349898400037	1.03444276775415	0.737343880987554	0.116898734317558
GCST90027461	GCST90199907	Inverse variance weighted	0.893013704675577	1.03006514969765	0.774197124300804	0.120338880030782
GCST90027461	GCST90199907	Simple mode	0.858068921270039	1.12067578147717	0.656998469868804	0.29821247531608
GCST90027461	GCST90199907	Weighted mode	0.859492841645664	1.14573168461537	0.644765222747709	0.336230323981933
GCST90027531	GCST90199712	MR Egger	0.438913761482778	0.779908121349886	0.247010237161687	0.0484391714025646
GCST90027531	GCST90199712	Weighted median	0.877937888505047	1.09795513597384	0.702009500041235	0.25388649697237
GCST90027531	GCST90199712	Inverse variance weighted	0.800311297650351	0.94697721869266	0.676360698550935	0.00947101831143123
GCST90027531	GCST90199712	Simple mode	0.928099172857833	1.30768338057735	0.658697730240399	0.687456859362729
GCST90027531	GCST90199712	Weighted mode	0.920003151159069	1.2632862380848	0.670003181088874	0.628262834707993
GCST90027705	GCST90199712	MR Egger	1.7871190790475	5.91781863441454	0.539691193664224	0.41202008104777
GCST90027705	GCST90199712	Weighted median	1.10895943579874	1.26217543228308	0.974342392342842	0.117268940675216
GCST90027705	GCST90199712	Inverse variance weighted	1.10765444198826	1.22655384849593	1.00028087993105	0.0493681378942242
GCST90027705	GCST90199712	Simple mode	1.1304144483629	1.34420698057432	0.950625047730103	0.237710944359958
GCST90027705	GCST90199712	Weighted mode	1.13199526569491	1.3509232865352	0.948546297430566	0.241290492846699
ebi-a-GCST90001400	Osteosarcoma	MR Egger	1.18310849908328	1.58206198591496	0.884760352669478	0.27888160879976
ebi-a-GCST90001400	Osteosarcoma	Weighted median	1.28277562780607	1.73980754527709	0.945801916861547	0.10923941809145
ebi-a-GCST90001400	Osteosarcoma	Inverse variance weighted	1.34003955093527	1.69983212089563	1.05640196816887	0.0158573328209847
ebi-a-GCST90001400	Osteosarcoma	Simple mode	1.39364372849973	2.44167431897184	0.795455326246981	0.266852459018857
ebi-a-GCST90001400	Osteosarcoma	Weighted mode	1.26740596266917	1.67858219590322	0.956949190888461	0.122256189080393
ebi-a-GCST90001428	Osteosarcoma	MR Egger	1.41961566600258	1.92244183735264	1.04830668996217	0.0332468251927525
ebi-a-GCST90001428	Osteosarcoma	Weighted median	1.25097172180008	1.81219829735037	0.863553536625406	0.23633794708681
ebi-a-GCST90001428	Osteosarcoma	Inverse variance weighted	1.38980966499947	1.79142862552633	1.07822934020519	0.0110358319799444
ebi-a-GCST90001428	Osteosarcoma	Simple mode	1.27431052692439	2.48406040438412	0.653714908125565	0.483454931498705
ebi-a-GCST90001428	Osteosarcoma	Weighted mode	1.36858059067092	1.83395805293332	1.02129535087533	0.0463160342817866
ebi-a-GCST90001454	Osteosarcoma	MR Egger	2.0469019700045	11.989557717993	0.34945473163873	0.437997764685834
ebi-a-GCST90001454	Osteosarcoma	Weighted median	2.43292835721912	6.50099536572596	0.910497555892342	0.0762258080222589
ebi-a-GCST90001454	Osteosarcoma	Inverse variance weighted	2.59793165825722	5.2715832631782	1.28030774892969	0.00818272939459802
ebi-a-GCST90001454	Osteosarcoma	Simple mode	7.45582076673146	41.1915506155986	1.34953072838616	0.033374886536688
ebi-a-GCST90001454	Osteosarcoma	Weighted mode	3.94485662246791	21.4471515254637	0.725592568941039	0.129541589416954
ebi-a-GCST90001531	Osteosarcoma	MR Egger	0.91306733831395	1.12293710983481	0.742420886258145	0.398216896494526
ebi-a-GCST90001531	Osteosarcoma	Weighted median	0.87711818980377	1.09405183974145	0.703199145541821	0.244907284528909
ebi-a-GCST90001531	Osteosarcoma	Inverse variance weighted	0.846438554346425	0.998738146475746	0.717363433861254	0.0482729703916664
ebi-a-GCST90001531	Osteosarcoma	Simple mode	0.86962605656021	1.2092750198447	0.625374266265404	0.414845259983991
ebi-a-GCST90001531	Osteosarcoma	Weighted mode	0.86962605656021	1.05648650645801	0.715815558102933	0.172892755373301
ebi-a-GCST90001575	Osteosarcoma	MR Egger	0.604091804554083	0.972271995164381	0.375334176181543	0.0460288741848631
ebi-a-GCST90001575	Osteosarcoma	Weighted median	0.64024218770078	1.05381944507632	0.388975607564532	0.0794612726034219
ebi-a-GCST90001575	Osteosarcoma	Inverse variance weighted	0.642292210503148	0.90122496079559	0.457753947814357	0.010412761603355
ebi-a-GCST90001575	Osteosarcoma	Simple mode	1.1687140221667	2.9013680162421	0.470775323213976	0.73895329477519
ebi-a-GCST90001575	Osteosarcoma	Weighted mode	0.623146653568704	1.04781207696508	0.370592933972087	0.0836466934026093
ebi-a-GCST90001606	Osteosarcoma	MR Egger	2.95766739635896	22.0582970044965	0.396576237308872	0.312823288350819
ebi-a-GCST90001606	Osteosarcoma	Weighted median	2.92842879168559	9.63034621311321	0.890486696760288	0.0768880144626606
ebi-a-GCST90001606	Osteosarcoma	Inverse variance weighted	2.75556531571909	6.48950530017685	1.17006456701517	0.020374210196728
ebi-a-GCST90001606	Osteosarcoma	Simple mode	4.12321349335413	26.8886738263016	0.632269542990545	0.164433368293842
ebi-a-GCST90001606	Osteosarcoma	Weighted mode	3.6603989517506	19.7167392958829	0.679550522269911	0.15683396134274
ebi-a-GCST90001675	Osteosarcoma	MR Egger	0.852542172083186	1.20841869881905	0.60147046374789	0.377993823530886
ebi-a-GCST90001675	Osteosarcoma	Weighted median	0.837925110663632	1.30168159837127	0.539393421524269	0.431388842621864
ebi-a-GCST90001675	Osteosarcoma	Inverse variance weighted	0.75339834677993	0.990918865836132	0.572810841028631	0.0428419555425202
ebi-a-GCST90001675	Osteosarcoma	Simple mode	0.567663276305584	1.32423838812499	0.243341076769611	0.200782816349864
ebi-a-GCST90001675	Osteosarcoma	Weighted mode	0.846752185007394	1.20793269542927	0.593567228975446	0.366583751696122
ebi-a-GCST90001676	Osteosarcoma	MR Egger	1.00579345271069	8.60673106605518	0.117538292035813	0.995962832688578
ebi-a-GCST90001676	Osteosarcoma	Weighted median	2.4659011843596	9.18963762627649	0.661687533101332	0.178713848399143
ebi-a-GCST90001676	Osteosarcoma	Inverse variance weighted	2.74484676840599	7.24760486535876	1.03954118939897	0.0415217238817976
ebi-a-GCST90001676	Osteosarcoma	Simple mode	2.55327640321413	18.4106819985059	0.354099885693486	0.38332380436426
ebi-a-GCST90001676	Osteosarcoma	Weighted mode	2.33099713210829	18.1010309406085	0.300178904048347	0.444991652170142
ebi-a-GCST90001689	Osteosarcoma	MR Egger	0.872982292490187	0.987196331528596	0.771982288286437	0.0374629013582103
ebi-a-GCST90001689	Osteosarcoma	Weighted median	0.881734661747719	1.03350330804917	0.752253048125104	0.120349952771622
ebi-a-GCST90001689	Osteosarcoma	Inverse variance weighted	0.872264055100432	0.976769807544737	0.778939496228646	0.0179274858599482
ebi-a-GCST90001689	Osteosarcoma	Simple mode	0.895196618906138	1.1688872007224	0.685589666826458	0.421467978309905
ebi-a-GCST90001689	Osteosarcoma	Weighted mode	0.895196618906138	1.01027827749584	0.793224010009742	0.0814117680561181
ebi-a-GCST90001707	Osteosarcoma	MR Egger	0.67731440457655	1.05578178553754	0.434516686052997	0.103522765047316
ebi-a-GCST90001707	Osteosarcoma	Weighted median	0.663811468559651	0.973962590375665	0.45242565797251	0.0361816863982698
ebi-a-GCST90001707	Osteosarcoma	Inverse variance weighted	0.623024558448281	0.838976978076483	0.462658226116772	0.0018311633929201
ebi-a-GCST90001707	Osteosarcoma	Simple mode	0.800257976348684	1.64667270164715	0.388913247950908	0.552573068142938
ebi-a-GCST90001707	Osteosarcoma	Weighted mode	0.658521952001867	0.96217557501379	0.450698575737733	0.0445695637629899
ebi-a-GCST90001710	Osteosarcoma	MR Egger	0.629532391518895	0.962681767529271	0.411673977153046	0.0452740131267165
ebi-a-GCST90001710	Osteosarcoma	Weighted median	0.669878432974854	0.989088577716148	0.453687490761446	0.04388553494773
ebi-a-GCST90001710	Osteosarcoma	Inverse variance weighted	0.705493530851304	0.971912241745867	0.512105003615318	0.032818279286608
ebi-a-GCST90001710	Osteosarcoma	Simple mode	0.762606804043208	2.06034236557677	0.282268203231452	0.598641475402598
ebi-a-GCST90001710	Osteosarcoma	Weighted mode	0.666644131934962	1.0006712969633	0.444116264743446	0.0638030759165626
ebi-a-GCST90001711	Osteosarcoma	MR Egger	0.645076899424095	0.963063831710094	0.432083723289348	0.0477337687622656
ebi-a-GCST90001711	Osteosarcoma	Weighted median	0.68124444951727	0.977387144755935	0.474831291252535	0.0371423413241922
ebi-a-GCST90001711	Osteosarcoma	Inverse variance weighted	0.651557832937227	0.881212979816557	0.48175369562785	0.00542102675492671
ebi-a-GCST90001711	Osteosarcoma	Simple mode	0.635783255404479	1.26579943164895	0.319339966305832	0.214627339071594
ebi-a-GCST90001711	Osteosarcoma	Weighted mode	0.664870738990319	0.966013474532802	0.45760552126804	0.0470215485559351
ebi-a-GCST90001715	Osteosarcoma	MR Egger	0.730022690525181	1.08890585106544	0.489420759526799	0.143783402230581
ebi-a-GCST90001715	Osteosarcoma	Weighted median	0.694404493704312	1.00985573776346	0.477491569186576	0.0563043900446525
ebi-a-GCST90001715	Osteosarcoma	Inverse variance weighted	0.744343506198976	0.997639129082938	0.555358384679522	0.0481754482331837
ebi-a-GCST90001715	Osteosarcoma	Simple mode	0.853044295829309	1.82228840499445	0.399324590252847	0.686935736635259
ebi-a-GCST90001715	Osteosarcoma	Weighted mode	0.745035518100731	1.09394231941063	0.507410595040035	0.152615893733855
ebi-a-GCST90001717	Osteosarcoma	MR Egger	0.707958216077917	0.983815145401506	0.509450213340312	0.0517137690082932
ebi-a-GCST90001717	Osteosarcoma	Weighted median	0.712931944110696	1.01210191808981	0.502194440943994	0.0583960883798952
ebi-a-GCST90001717	Osteosarcoma	Inverse variance weighted	0.761881430568288	0.979888017590569	0.592377193949236	0.0341545432417366
ebi-a-GCST90001717	Osteosarcoma	Simple mode	0.914108419228439	1.68930711888788	0.494637234853074	0.776969903567988
ebi-a-GCST90001717	Osteosarcoma	Weighted mode	0.758279388199056	1.03254660458553	0.556863610818166	0.092282082169488
ebi-a-GCST90001732	Osteosarcoma	MR Egger	0.503545675768597	1.14780090506012	0.220907865177169	0.115715951638516
ebi-a-GCST90001732	Osteosarcoma	Weighted median	0.437887717320403	0.920922521951874	0.208210406857759	0.0294662323594222
ebi-a-GCST90001732	Osteosarcoma	Inverse variance weighted	0.56545834932101	0.933567770100314	0.342495911981284	0.0258320404356943
ebi-a-GCST90001732	Osteosarcoma	Simple mode	0.452138542748222	1.65321202490351	0.123655803828561	0.241388438271864
ebi-a-GCST90001732	Osteosarcoma	Weighted mode	0.452138542748222	1.01794901152316	0.200824657742531	0.0667301790114748
ebi-a-GCST90001742	Osteosarcoma	MR Egger	0.626379939442367	1.05492346616395	0.371924448664076	0.0913304747945332
ebi-a-GCST90001742	Osteosarcoma	Weighted median	0.633405205615419	1.09521676423401	0.366322145170331	0.102162953839543
ebi-a-GCST90001742	Osteosarcoma	Inverse variance weighted	0.673754094011192	0.976763327014968	0.464743676018342	0.0371527349182611
ebi-a-GCST90001742	Osteosarcoma	Simple mode	1.37428954182535	3.59151967541016	0.52586980316482	0.522453646664098
ebi-a-GCST90001742	Osteosarcoma	Weighted mode	0.651241507926885	1.08517740855376	0.390825959243023	0.112232053125865
ebi-a-GCST90001755	Osteosarcoma	MR Egger	0.480008136771607	1.34869635598525	0.170837424112881	0.17604303084698
ebi-a-GCST90001755	Osteosarcoma	Weighted median	0.35376100657191	0.742652777506545	0.168513272367945	0.00602650202045097
ebi-a-GCST90001755	Osteosarcoma	Inverse variance weighted	0.474793897240564	0.806648705602425	0.279463964041853	0.00587654794711741
ebi-a-GCST90001755	Osteosarcoma	Simple mode	0.900543194323236	3.6710849798888	0.220909635512296	0.884959410023957
ebi-a-GCST90001755	Osteosarcoma	Weighted mode	0.412271969206633	1.07853511156522	0.157591695227102	0.08252338383458
ebi-a-GCST90001832	Osteosarcoma	MR Egger	0.787321609399137	1.9599584328589	0.316269624005579	0.615964492052946
ebi-a-GCST90001832	Osteosarcoma	Weighted median	0.610226750477147	1.19958526735307	0.31042119066664	0.152057989254079
ebi-a-GCST90001832	Osteosarcoma	Inverse variance weighted	0.501118609568082	0.847045260678246	0.296465693762776	0.00988454326466497
ebi-a-GCST90001832	Osteosarcoma	Simple mode	0.494799596941415	1.21007493919139	0.202323536505092	0.145349756020929
ebi-a-GCST90001832	Osteosarcoma	Weighted mode	0.588834715735793	1.20829799353971	0.286954314506405	0.170722644308993
ebi-a-GCST90001844	Osteosarcoma	MR Egger	0.730213127149588	1.21241452640862	0.439792826172285	0.237691670967113
ebi-a-GCST90001844	Osteosarcoma	Weighted median	0.627610197785367	1.03867	0.379228066214214	0.0699290071868047
ebi-a-GCST90001844	Osteosarcoma	Inverse variance weighted	0.657476979004733	0.931666969748319	0.463981220712338	0.0183737807285994
ebi-a-GCST90001844	Osteosarcoma	Simple mode	0.591527033913536	1.29206246437572	0.270810615970961	0.201334464356468
ebi-a-GCST90001844	Osteosarcoma	Weighted mode	0.62433198994108	1.04396907653928	0.373373543741284	0.0862505508121783
ebi-a-GCST90001846	Osteosarcoma	MR Egger	2.10387208177132	6.44870946664439	0.686381943449535	0.21151733495656
ebi-a-GCST90001846	Osteosarcoma	Weighted median	0.706301592919861	1.51333115952844	0.329644927364464	0.371135207280598
ebi-a-GCST90001846	Osteosarcoma	Inverse variance weighted	0.501832669406566	0.948492261909709	0.265511947959037	0.0337695050957389
ebi-a-GCST90001846	Osteosarcoma	Simple mode	0.122052298768182	0.941722321558723	0.0158186370797081	0.059703710666506
ebi-a-GCST90001846	Osteosarcoma	Weighted mode	1.33411800648537	3.01901263809157	0.589553959718968	0.498369503330787
ebi-a-GCST90001915	Osteosarcoma	MR Egger	1.91682122470066	3.32645328353629	1.10454087109768	0.0376994224805883
ebi-a-GCST90001915	Osteosarcoma	Weighted median	1.73598870424708	2.99968847789996	1.00465658466751	0.0480813479032535
ebi-a-GCST90001915	Osteosarcoma	Inverse variance weighted	1.55057908450334	2.35052795190192	1.02287466752045	0.0387758450383067
ebi-a-GCST90001915	Osteosarcoma	Simple mode	1.60393946197088	3.40184983973502	0.756242020919955	0.238366444035928
ebi-a-GCST90001915	Osteosarcoma	Weighted mode	1.68491251168421	2.82484807529146	1.00498508109576	0.0678485457442877
ebi-a-GCST90001921	Osteosarcoma	MR Egger	1.29362333352791	1.99306038718782	0.839644066886052	0.260136477329551
ebi-a-GCST90001921	Osteosarcoma	Weighted median	1.55347996230526	2.45979195417858	0.981099230438724	0.0602962556649737
ebi-a-GCST90001921	Osteosarcoma	Inverse variance weighted	1.65587239126422	2.33300836546725	1.17526941469065	0.00393534475284167
ebi-a-GCST90001921	Osteosarcoma	Simple mode	2.99951371512625	6.5069562720776	1.38268679718019	0.0128315151717648
ebi-a-GCST90001921	Osteosarcoma	Weighted mode	1.47680768100084	2.25362079433669	0.9677586096755	0.0883283800856427
ebi-a-GCST90001924	Osteosarcoma	MR Egger	1.02851394967748	1.74109767532007	0.60757128085115	0.917784757106682
ebi-a-GCST90001924	Osteosarcoma	Weighted median	1.12440724446392	1.91308934441931	0.660863882333055	0.66542747958272
ebi-a-GCST90001924	Osteosarcoma	Inverse variance weighted	1.47194168457393	2.11078578974475	1.02644822289065	0.0355588675294333
ebi-a-GCST90001924	Osteosarcoma	Simple mode	3.65241680595937	9.70544211066062	1.37450189000678	0.0176626127603551
ebi-a-GCST90001924	Osteosarcoma	Weighted mode	1.01162179431352	1.7285633354765	0.592040010178742	0.966721847927417
ebi-a-GCST90001933	Osteosarcoma	MR Egger	1.33610256117533	1.92507381412488	0.927325508705642	0.133018576007187
ebi-a-GCST90001933	Osteosarcoma	Weighted median	1.53031283602307	2.44783793028306	0.956704423575199	0.0758453696744293
ebi-a-GCST90001933	Osteosarcoma	Inverse variance weighted	1.48438789816108	1.97338733849222	1.1165610466978	0.0065498879857871
ebi-a-GCST90001933	Osteosarcoma	Simple mode	1.79149682229937	3.95671196667865	0.811143416891891	0.161644812619228
ebi-a-GCST90001933	Osteosarcoma	Weighted mode	1.29739164290283	1.87007422375574	0.900084634979682	0.175079845512073
ebi-a-GCST90001942	Osteosarcoma	MR Egger	1.47098085744428	2.01670867779824	1.0729287312483	0.0310319828542797
ebi-a-GCST90001942	Osteosarcoma	Weighted median	1.21702700149433	1.74384645542069	0.849360743752496	0.284487274636515
ebi-a-GCST90001942	Osteosarcoma	Inverse variance weighted	1.32236785250834	1.74192976155625	1.00386179508482	0.0468765070986436
ebi-a-GCST90001942	Osteosarcoma	Simple mode	1.25349011497059	2.60054513159187	0.60419542396758	0.553066794721882
ebi-a-GCST90001942	Osteosarcoma	Weighted mode	1.27187279403088	1.74406472188769	0.927523149740126	0.156187963362335
ebi-a-GCST90001950	Osteosarcoma	MR Egger	1.04673748902749	1.77693903006429	0.616599304983429	0.86754648518463
ebi-a-GCST90001950	Osteosarcoma	Weighted median	1.14344768572757	1.6602930659847	0.787495073479869	0.481132321140065
ebi-a-GCST90001950	Osteosarcoma	Inverse variance weighted	1.3458859151887	1.78796917170709	1.01310969191592	0.0403762820131684
ebi-a-GCST90001950	Osteosarcoma	Simple mode	0.994101455188581	2.10731857848216	0.468955056581836	0.987847572738781
ebi-a-GCST90001950	Osteosarcoma	Weighted mode	1.0759219965101	1.53588195027312	0.753709061017632	0.691466594979085
ebi-a-GCST90001951	Osteosarcoma	MR Egger	0.865624587616778	1.39497074030717	0.537148131524051	0.56164873738519
ebi-a-GCST90001951	Osteosarcoma	Weighted median	1.17704922508613	1.62766686079509	0.851184546203203	0.324281762912462
ebi-a-GCST90001951	Osteosarcoma	Inverse variance weighted	1.32670112071515	1.71386143445676	1.02700009949447	0.0304693054773587
ebi-a-GCST90001951	Osteosarcoma	Simple mode	1.55939989350601	3.00284234607077	0.809808757042638	0.201414586912864
ebi-a-GCST90001951	Osteosarcoma	Weighted mode	1.15067482708084	1.6078558686013	0.823489582327633	0.422323120000653
ebi-a-GCST90001994	Osteosarcoma	MR Egger	1.29182470298393	1.67418867839356	0.996787927655089	0.069718102964824
ebi-a-GCST90001994	Osteosarcoma	Weighted median	1.15751318518696	1.58580974780433	0.844891246088483	0.362471682030852
ebi-a-GCST90001994	Osteosarcoma	Inverse variance weighted	1.34151115187507	1.64381472692756	1.09480231629807	0.00460345879014071
ebi-a-GCST90001994	Osteosarcoma	Simple mode	1.41466529508973	2.30552146383126	0.868036983618286	0.180861117971861
ebi-a-GCST90001994	Osteosarcoma	Weighted mode	1.21819009845366	1.59196831513816	0.932171263623262	0.165488327887894
ebi-a-GCST90002002	Osteosarcoma	MR Egger	0.470506719003342	1.51209069077329	0.146404295706679	0.227803030421582
ebi-a-GCST90002002	Osteosarcoma	Weighted median	0.472472467113566	1.05932753286124	0.210728245283529	0.0687450149581133
ebi-a-GCST90002002	Osteosarcoma	Inverse variance weighted	0.465080525241132	0.893581886881841	0.242059399517762	0.0215782980829321
ebi-a-GCST90002002	Osteosarcoma	Simple mode	0.483034154062158	1.8018712436886	0.129488716137626	0.296957080225527
ebi-a-GCST90002002	Osteosarcoma	Weighted mode	0.441221830118252	1.10068554917894	0.176868592049854	0.101229360363193
ebi-a-GCST90002012	Osteosarcoma	MR Egger	0.531740322804532	0.841879976928917	0.335852827772077	0.0159604982492849
ebi-a-GCST90002012	Osteosarcoma	Weighted median	0.549826224982051	0.905506774950755	0.333856008636107	0.0187751753610495
ebi-a-GCST90002012	Osteosarcoma	Inverse variance weighted	0.650541794326206	0.913285486872884	0.463387004664033	0.0129892234490195
ebi-a-GCST90002012	Osteosarcoma	Simple mode	0.520490828977065	1.24721720054484	0.217212128674049	0.161298302015727
ebi-a-GCST90002012	Osteosarcoma	Weighted mode	0.531788446437175	0.840799751586315	0.336345189482412	0.0151151552229669
ebi-a-GCST90002019	Osteosarcoma	MR Egger	1.14694973006747	1.64112	0.801584275022326	0.461160579213075
ebi-a-GCST90002019	Osteosarcoma	Weighted median	1.26364687759837	1.84906692164878	0.863572547087836	0.228279170434464
ebi-a-GCST90002019	Osteosarcoma	Inverse variance weighted	1.31898230278652	1.7027807833028	1.0216901271869	0.0336138070363662
ebi-a-GCST90002019	Osteosarcoma	Simple mode	0.90113331240453	1.83454286464863	0.442639560172223	0.776668725162929
ebi-a-GCST90002019	Osteosarcoma	Weighted mode	1.23240777344794	1.74724138072027	0.869272521137746	0.252662244105717
ebi-a-GCST90002099	Osteosarcoma	MR Egger	1.55970731950968	2.06333467031252	1.1790074375882	0.003958768620834
ebi-a-GCST90002099	Osteosarcoma	Weighted median	1.31629613999623	1.78472527582993	0.970813576539548	0.0768436004147818
ebi-a-GCST90002099	Osteosarcoma	Inverse variance weighted	1.33004591528801	1.65074215837851	1.07165260655364	0.00965601675727733
ebi-a-GCST90002099	Osteosarcoma	Simple mode	1.19862181322581	2.05300065685706	0.699802139050539	0.514056592863549
ebi-a-GCST90002099	Osteosarcoma	Weighted mode	1.36458104827853	1.81998221997155	1.02313166408298	0.042251084118159
GCST90027461	ebi-a-GCST90001832	MR Egger	0.682353052333646	1.51144169467263	0.30805401866983	0.382567530958417
GCST90027461	ebi-a-GCST90001832	Weighted median	0.8187891706139	1.08530379709776	0.617721699405619	0.164341443543435
GCST90027461	ebi-a-GCST90001832	Inverse variance weighted	0.817766308853915	1.02401190070143	0.653060511736708	0.0795649676648789
GCST90027461	ebi-a-GCST90001832	Simple mode	0.827576939021025	1.20697995363062	0.56743576224217	0.358382771191716
GCST90027461	ebi-a-GCST90001832	Weighted mode	0.807234736155705	1.17122687718524	0.556363529517357	0.296617441541097
GCST90027461	ebi-a-GCST90001921	MR Egger	1.14802734784277	2.58629682314307	0.509596106526249	0.750363310047696
GCST90027461	ebi-a-GCST90001921	Weighted median	0.831073335936979	1.13740903372917	0.607242310570464	0.24777034393619
GCST90027461	ebi-a-GCST90001921	Inverse variance weighted	0.827422367664767	1.04063728826143	0.65789279534252	0.105345086874362
GCST90027461	ebi-a-GCST90001921	Simple mode	0.694763246873998	1.06005126185993	0.455351534943674	0.134979639697984
GCST90027461	ebi-a-GCST90001921	Weighted mode	0.830250773803613	1.20612845807544	0.571511552344437	0.361414198691506
GCST90027788	ebi-a-GCST90001994	MR Egger	1.42205812874497	10.9149112870072	0.185274004373894	0.751921078912254
GCST90027788	ebi-a-GCST90001994	Weighted median	1.17203083326606	1.43306126006693	0.95854679238359	0.121786980727277
GCST90027788	ebi-a-GCST90001994	Inverse variance weighted	1.18173053639791	1.37952854740153	1.01229297739849	0.0344523948465759
GCST90027788	ebi-a-GCST90001994	Simple mode	1.15131	1.54249023372857	0.859333037252488	0.388443224353873
GCST90027788	ebi-a-GCST90001994	Weighted mode	1.16862785041743	1.53915789918345	0.88729756283991	0.317897043468526
Note: OR, Odds Ratio; Upper: Maximum value of the 95% Confidence Interval; Lower: Minimum value of the 95% Confidence Interval.

## Sheet: Supplementary Table 3
Supplementary Table 3. Cochrane Q-test results
Exposure	Outcome	Method	Q	Q_df	Q_pval
GCST90027452	Osteosarcoma	MR Egger	2.25521645277299	4	0.688934018987126
GCST90027452	Osteosarcoma	Inverse variance weighted	2.25545913154188	5	0.812785983687718
GCST90027461	Osteosarcoma	MR Egger	4.62788383912251	6	0.592345047721553
GCST90027461	Osteosarcoma	Inverse variance weighted	6.0865659036412	7	0.529678700361046
GCST90027531	Osteosarcoma	MR Egger	3.80425305166532	5	0.577928810295136
GCST90027531	Osteosarcoma	Inverse variance weighted	5.47392482246184	6	0.484613830760145
GCST90027578	Osteosarcoma	MR Egger	6.6162494382877	8	0.578544019816864
GCST90027578	Osteosarcoma	Inverse variance weighted	7.83342945479363	9	0.551015916264041
GCST90027644	Osteosarcoma	MR Egger	7.78912677853243	10	0.649426084864037
GCST90027644	Osteosarcoma	Inverse variance weighted	9.91632145046669	11	0.537929487593354
GCST90027664	Osteosarcoma	MR Egger	12.9494483163032	11	0.296642289563884
GCST90027664	Osteosarcoma	Inverse variance weighted	13.0451821426855	12	0.365765223504351
GCST90027705	Osteosarcoma	MR Egger	0.85066950248901	3	0.837313039362003
GCST90027705	Osteosarcoma	Inverse variance weighted	1.58402388859079	4	0.811660634148738
GCST90027757	Osteosarcoma	MR Egger	7.82146834758738	9	0.552233374075344
GCST90027757	Osteosarcoma	Inverse variance weighted	8.6418721305787	10	0.566394514828934
GCST90027788	Osteosarcoma	MR Egger	1.54349129089094	4	0.818910611534992
GCST90027788	Osteosarcoma	Inverse variance weighted	2.49595821236638	5	0.777103649006381
Osteosarcoma	AST.PWY..L.arginine.degradation.II..AST.pathway.	Inverse variance weighted	0.0545224268538331	1	0.81537287551949
Osteosarcoma	DTDPRHAMSYN.PWY..dTDP.L.rhamnose.biosynthesis.I	Inverse variance weighted	0.352535660922311	1	0.552681251741294
Osteosarcoma	PWY.3001..superpathway.of.L.isoleucine.biosynthesis.I	Inverse variance weighted	0.392569626021119	1	0.530951780520959
Osteosarcoma	k__Bacteria.p__Bacteroidetes.c__Bacteroidia.o__Bacteroidales.f__Bacteroidaceae	Inverse variance weighted	0.0921742130691797	1	0.76143107916644
Osteosarcoma	k__Bacteria.p__Firmicutes.c__Clostridia.o__Clostridiales.f__Clostridiales_noname.g__Flavonifractor	Inverse variance weighted	0.0406776201893025	1	0.840161476218306
Osteosarcoma	k__Bacteria.p__Firmicutes.c__Clostridia.o__Clostridiales.f__Clostridiales_noname.g__Flavonifractor.s__Flavonifractor_plautii	Inverse variance weighted	0.0461721624812218	1	0.8298631496182
GCST90199621	Osteosarcoma	MR Egger	11.6401050682159	23	0.975656218983875
GCST90199621	Osteosarcoma	Inverse variance weighted	12.349118829234	24	0.975681673691847
GCST90199626	Osteosarcoma	MR Egger	25.2394149020302	23	0.338060364285145
GCST90199626	Osteosarcoma	Inverse variance weighted	25.6699137858183	24	0.370123362368001
GCST90199634	Osteosarcoma	MR Egger	20.1807745876775	27	0.823084783488416
GCST90199634	Osteosarcoma	Inverse variance weighted	22.0898185651221	28	0.777115946359231
GCST90199712	Osteosarcoma	MR Egger	17.0893609626278	14	0.251447074111963
GCST90199712	Osteosarcoma	Inverse variance weighted	17.1301145937452	15	0.311145850344462
GCST90199727	Osteosarcoma	MR Egger	14.117530370969	14	0.440992142026248
GCST90199727	Osteosarcoma	Inverse variance weighted	15.5258788320056	15	0.414241545991283
GCST90199761	Osteosarcoma	MR Egger	14.962777253684	26	0.958011056707312
GCST90199761	Osteosarcoma	Inverse variance weighted	15.4143852378105	27	0.963209917079503
GCST90199836	Osteosarcoma	MR Egger	17.5668105764889	19	0.551525328519108
GCST90199836	Osteosarcoma	Inverse variance weighted	17.5925910015105	20	0.614226614793925
GCST90199843	Osteosarcoma	MR Egger	9.92105075903326	12	0.622886801478516
GCST90199843	Osteosarcoma	Inverse variance weighted	10.1229404706417	13	0.683851510354389
GCST90199848	Osteosarcoma	MR Egger	21.9308672220535	27	0.740881958368434
GCST90199848	Osteosarcoma	Inverse variance weighted	21.9523347755789	28	0.783493145166005
GCST90199905	Osteosarcoma	MR Egger	21.9056966632872	22	0.465529485484642
GCST90199905	Osteosarcoma	Inverse variance weighted	25.264979741674	23	0.336769238783539
GCST90199907	Osteosarcoma	MR Egger	18.0820757394603	19	0.516962127354788
GCST90199907	Osteosarcoma	Inverse variance weighted	18.6964105466197	20	0.541631099364246
GCST90199939	Osteosarcoma	MR Egger	8.96451282625543	19	0.974064157904442
GCST90199939	Osteosarcoma	Inverse variance weighted	9.3895108900693	20	0.977940893241216
GCST90199942	Osteosarcoma	MR Egger	20.1110010839742	21	0.514240359325887
GCST90199942	Osteosarcoma	Inverse variance weighted	20.9501694986167	22	0.52381958983794
GCST90199986	Osteosarcoma	MR Egger	19.2321894345994	21	0.570248174768923
GCST90199986	Osteosarcoma	Inverse variance weighted	19.553285044212	22	0.610960532048122
GCST90199989	Osteosarcoma	MR Egger	11.9032992374936	12	0.453476782710375
GCST90199989	Osteosarcoma	Inverse variance weighted	11.9676637161326	13	0.530297210491108
GCST90200046	Osteosarcoma	MR Egger	22.5377285898475	25	0.604537182473647
GCST90200046	Osteosarcoma	Inverse variance weighted	23.6790108098257	26	0.594314071952676
GCST90200136	Osteosarcoma	MR Egger	25.8951031448845	28	0.578810527970296
GCST90200136	Osteosarcoma	Inverse variance weighted	25.9787777704569	29	0.626625037692409
GCST90200141	Osteosarcoma	MR Egger	23.3766299935544	27	0.664622943061789
GCST90200141	Osteosarcoma	Inverse variance weighted	23.7310383013707	28	0.695649719610461
GCST90200231	Osteosarcoma	MR Egger	18.174555701067	21	0.637932641719046
GCST90200231	Osteosarcoma	Inverse variance weighted	18.3019	22	0.687944967334611
GCST90200305	Osteosarcoma	MR Egger	12.3285571891029	18	0.829818832698121
GCST90200305	Osteosarcoma	Inverse variance weighted	14.4792969119921	19	0.755068329018751
GCST90200328	Osteosarcoma	MR Egger	18.3584907943652	22	0.68453443124224
GCST90200328	Osteosarcoma	Inverse variance weighted	18.5353045027028	23	0.72784140235413
GCST90200343	Osteosarcoma	MR Egger	10.7487726378733	19	0.932000039025769
GCST90200343	Osteosarcoma	Inverse variance weighted	11.8697761631013	20	0.92048523642068
GCST90200352	Osteosarcoma	MR Egger	14.2239332014813	20	0.81896286639522
GCST90200352	Osteosarcoma	Inverse variance weighted	20.5858109576928	21	0.484474557684363
GCST90200366	Osteosarcoma	MR Egger	18.2619162144954	23	0.743131459694658
GCST90200366	Osteosarcoma	Inverse variance weighted	18.5849429127404	24	0.773747027098021
GCST90200382	Osteosarcoma	MR Egger	9.3027430895965	16	0.90042410879763
GCST90200382	Osteosarcoma	Inverse variance weighted	9.45111510315646	17	0.925038289581565
GCST90200390	Osteosarcoma	MR Egger	18.3575361871463	19	0.498686641673706
GCST90200390	Osteosarcoma	Inverse variance weighted	20.1657380872875	20	0.447605862201435
GCST90200397	Osteosarcoma	MR Egger	20.1081819973313	20	0.45118095230446
GCST90200397	Osteosarcoma	Inverse variance weighted	20.1954274615739	21	0.508914620433295
GCST90200425	Osteosarcoma	MR Egger	25.4644043690526	23	0.326793631235455
GCST90200425	Osteosarcoma	Inverse variance weighted	26.0247824698652	24	0.351908634269618
GCST90200426	Osteosarcoma	MR Egger	14.1413578626612	23	0.922751683200458
GCST90200426	Osteosarcoma	Inverse variance weighted	14.1474521981796	24	0.943249630959668
GCST90200479	Osteosarcoma	MR Egger	27.5129142309571	24	0.281118480278306
GCST90200479	Osteosarcoma	Inverse variance weighted	29.2464263738498	25	0.253746212078145
GCST90200510	Osteosarcoma	MR Egger	9.00041504973411	15	0.877495748913134
GCST90200510	Osteosarcoma	Inverse variance weighted	9.03868603207635	16	0.911811824218024
GCST90200516	Osteosarcoma	MR Egger	8.43601774523879	15	0.905115832814859
GCST90200516	Osteosarcoma	Inverse variance weighted	8.67207290139812	16	0.92630136601706
GCST90200549	Osteosarcoma	MR Egger	24.7438717457434	20	0.211406128608541
GCST90200549	Osteosarcoma	Inverse variance weighted	24.7440049217352	21	0.25842162670676
GCST90200572	Osteosarcoma	MR Egger	9.0797	14	0.825911244414603
GCST90200572	Osteosarcoma	Inverse variance weighted	9.11401027612184	15	0.871481092899344
GCST90200579	Osteosarcoma	MR Egger	20.021286265645	16	0.219263451649301
GCST90200579	Osteosarcoma	Inverse variance weighted	20.1720393752461	17	0.265524486713115
GCST90200592	Osteosarcoma	MR Egger	18.1938233540161	24	0.793506050408201
GCST90200592	Osteosarcoma	Inverse variance weighted	20.584334061422	25	0.715542454881046
GCST90200610	Osteosarcoma	MR Egger	19.9223570183023	19	0.399263835860673
GCST90200610	Osteosarcoma	Inverse variance weighted	20.0047048870545	20	0.457635434817722
GCST90200621	Osteosarcoma	MR Egger	19.6416152497895	25	0.765363163644118
GCST90200621	Osteosarcoma	Inverse variance weighted	19.6449892951014	26	0.808074949767669
GCST90200626	Osteosarcoma	MR Egger	21.5503797691066	22	0.48698306222311
GCST90200626	Osteosarcoma	Inverse variance weighted	21.7412096472101	23	0.535917413080146
GCST90200640	Osteosarcoma	MR Egger	20.0035365617217	17	0.274048418011426
GCST90200640	Osteosarcoma	Inverse variance weighted	21.5366215543102	18	0.253208639940801
GCST90200647	Osteosarcoma	MR Egger	22.4246690391213	29	0.802189471176559
GCST90200647	Osteosarcoma	Inverse variance weighted	22.5191919792504	30	0.834498590527601
GCST90200670	Osteosarcoma	MR Egger	21.0277971616459	19	0.335266996362605
GCST90200670	Osteosarcoma	Inverse variance weighted	21.3444160640971	20	0.377115637027465
GCST90200758	Osteosarcoma	MR Egger	25.032451653953	23	0.348614285221359
GCST90200758	Osteosarcoma	Inverse variance weighted	25.0803594221897	24	0.401404311990614
GCST90200761	Osteosarcoma	MR Egger	18.785947387219	24	0.763306609935099
GCST90200761	Osteosarcoma	Inverse variance weighted	22.6530044823248	25	0.597817698913495
GCST90200812	Osteosarcoma	MR Egger	14.4242954539748	22	0.885738737486619
GCST90200812	Osteosarcoma	Inverse variance weighted	19.5050058920432	23	0.671556364034243
GCST90200820	Osteosarcoma	MR Egger	22.1204757098465	20	0.334009258693929
GCST90200820	Osteosarcoma	Inverse variance weighted	22.8687871791265	21	0.351014156469814
GCST90200826	Osteosarcoma	MR Egger	19.2203997302865	25	0.786432044879912
GCST90200826	Osteosarcoma	Inverse variance weighted	19.2376337426809	26	0.82624149038835
GCST90200844	Osteosarcoma	MR Egger	15.1147900294885	15	0.443180708136959
GCST90200844	Osteosarcoma	Inverse variance weighted	15.116293111863	16	0.51613807689396
GCST90200866	Osteosarcoma	MR Egger	21.2733086810112	28	0.813770959049983
GCST90200866	Osteosarcoma	Inverse variance weighted	24.6949980362833	29	0.69397342342895
GCST90200867	Osteosarcoma	MR Egger	14.122921546565	21	0.864261578464965
GCST90200867	Osteosarcoma	Inverse variance weighted	14.1491522552436	22	0.896101064369621
GCST90200893	Osteosarcoma	MR Egger	11.6504488572095	18	0.864748977159862
GCST90200893	Osteosarcoma	Inverse variance weighted	11.6901511042096	19	0.898439049224133
GCST90200909	Osteosarcoma	MR Egger	16.288171479393	25	0.905976321744677
GCST90200909	Osteosarcoma	Inverse variance weighted	16.3578080131014	26	0.927204987457405
GCST90200926	Osteosarcoma	MR Egger	28.148998715485	29	0.509957195782454
GCST90200926	Osteosarcoma	Inverse variance weighted	28.7537137968681	30	0.530560509416439
GCST90200952	Osteosarcoma	MR Egger	15.9943401830491	17	0.524236194946081
GCST90200952	Osteosarcoma	Inverse variance weighted	16.1864051185416	18	0.5795398598518
GCST90200953	Osteosarcoma	MR Egger	19.2656106431041	24	0.7376799960174
GCST90200953	Osteosarcoma	Inverse variance weighted	19.2807425752503	25	0.78346435251755
GCST90200956	Osteosarcoma	MR Egger	25.2849386814104	18	0.117266636508967
GCST90200956	Osteosarcoma	Inverse variance weighted	26.3105224186956	19	0.121766612728703
GCST90200978	Osteosarcoma	MR Egger	20.7922566169647	25	0.704134383832842
GCST90200978	Osteosarcoma	Inverse variance weighted	21.2071945518144	26	0.731191244449499
GCST90027461	GCST90199907	MR Egger	2.69084440661767	6	0.846527530178852
GCST90027461	GCST90199907	Inverse variance weighted	3.05644582105563	7	0.879731870851381
GCST90027531	GCST90199712	MR Egger	1.04150514073164	4	0.903438494521774
GCST90027531	GCST90199712	Inverse variance weighted	5.58451845984251	5	0.348767103720081
GCST90027705	GCST90199712	MR Egger	0.308374411118574	3	0.958445861927924
GCST90027705	GCST90199712	Inverse variance weighted	0.926008687994035	4	0.920800155477344
ebi-a-GCST90001400	Osteosarcoma	MR Egger	5.7673362675418	12	0.92735310867991
ebi-a-GCST90001400	Osteosarcoma	Inverse variance weighted	7.90530599494979	13	0.849714190688803
ebi-a-GCST90001428	Osteosarcoma	MR Egger	18.7377263233021	23	0.716337938865065
ebi-a-GCST90001428	Osteosarcoma	Inverse variance weighted	18.800629552163	24	0.762536781088425
ebi-a-GCST90001454	Osteosarcoma	MR Egger	21.3264607464531	17	0.212027052759054
ebi-a-GCST90001454	Osteosarcoma	Inverse variance weighted	21.4319094451521	18	0.258185109189126
ebi-a-GCST90001531	Osteosarcoma	MR Egger	20.4822979084494	22	0.552898464864156
ebi-a-GCST90001531	Osteosarcoma	Inverse variance weighted	21.911779406542	23	0.525582933692735
ebi-a-GCST90001575	Osteosarcoma	MR Egger	26.1926	32	0.755026347803501
ebi-a-GCST90001575	Osteosarcoma	Inverse variance weighted	26.3217913391003	33	0.788570898854956
ebi-a-GCST90001606	Osteosarcoma	MR Egger	9.33412989863005	11	0.591080386832424
ebi-a-GCST90001606	Osteosarcoma	Inverse variance weighted	9.33995539939142	12	0.673652077756477
ebi-a-GCST90001675	Osteosarcoma	MR Egger	23.2850049327127	27	0.669610341759078
ebi-a-GCST90001675	Osteosarcoma	Inverse variance weighted	24.5450973824197	28	0.652465634650887
ebi-a-GCST90001676	Osteosarcoma	MR Egger	2.89212485386611	6	0.822259468135063
ebi-a-GCST90001676	Osteosarcoma	Inverse variance weighted	3.94835170878502	7	0.785706720520903
ebi-a-GCST90001689	Osteosarcoma	MR Egger	33.1850820463558	34	0.507382409162554
ebi-a-GCST90001689	Osteosarcoma	Inverse variance weighted	33.1862073718916	35	0.555873848422271
ebi-a-GCST90001707	Osteosarcoma	MR Egger	15.9134276027374	17	0.529980268072256
ebi-a-GCST90001707	Osteosarcoma	Inverse variance weighted	16.1606199718527	18	0.581338647623666
ebi-a-GCST90001710	Osteosarcoma	MR Egger	16.905574798426	20	0.659096302837981
ebi-a-GCST90001710	Osteosarcoma	Inverse variance weighted	17.5466135331532	21	0.67748706739284
ebi-a-GCST90001711	Osteosarcoma	MR Egger	12.7856915178411	16	0.688358010730162
ebi-a-GCST90001711	Osteosarcoma	Inverse variance weighted	12.7912202808531	17	0.750046474902454
ebi-a-GCST90001715	Osteosarcoma	MR Egger	14.5072275326165	15	0.487458979355789
ebi-a-GCST90001715	Osteosarcoma	Inverse variance weighted	14.5267941072971	16	0.559530487401282
ebi-a-GCST90001717	Osteosarcoma	MR Egger	17.9201024006126	22	0.710714798718883
ebi-a-GCST90001717	Osteosarcoma	Inverse variance weighted	18.3806232637169	23	0.736528793566726
ebi-a-GCST90001732	Osteosarcoma	MR Egger	16.3617277990916	24	0.874579158784186
ebi-a-GCST90001732	Osteosarcoma	Inverse variance weighted	16.4825730673335	25	0.899698501116215
ebi-a-GCST90001742	Osteosarcoma	MR Egger	26.5420360571031	24	0.326247741568059
ebi-a-GCST90001742	Osteosarcoma	Inverse variance weighted	26.7171124555635	25	0.370163233593738
ebi-a-GCST90001755	Osteosarcoma	MR Egger	29.3875728130894	25	0.24804011032762
ebi-a-GCST90001755	Osteosarcoma	Inverse variance weighted	29.3882678056279	26	0.29372381915821
ebi-a-GCST90001832	Osteosarcoma	MR Egger	5.35363175402705	13	0.966561326253484
ebi-a-GCST90001832	Osteosarcoma	Inverse variance weighted	6.76322298352602	14	0.943454225069579
ebi-a-GCST90001844	Osteosarcoma	MR Egger	20.1796393101726	21	0.509909575329184
ebi-a-GCST90001844	Osteosarcoma	Inverse variance weighted	20.4915823785881	22	0.552319366204708
ebi-a-GCST90001846	Osteosarcoma	MR Egger	19.4708618615484	16	0.24500321791808
ebi-a-GCST90001846	Osteosarcoma	Inverse variance weighted	29.3791110311662	17	0.031186300071784
ebi-a-GCST90001915	Osteosarcoma	MR Egger	6.99838657338812	13	0.90223468843644
ebi-a-GCST90001915	Osteosarcoma	Inverse variance weighted	8.3189056284511	14	0.872058923426386
ebi-a-GCST90001921	Osteosarcoma	MR Egger	7.7626728721817	16	0.955619500005706
ebi-a-GCST90001921	Osteosarcoma	Inverse variance weighted	11.1421376146418	17	0.849080247631567
ebi-a-GCST90001924	Osteosarcoma	MR Egger	7.82825496920661	18	0.981084829186087
ebi-a-GCST90001924	Osteosarcoma	Inverse variance weighted	11.1828570593098	19	0.917534167189481
ebi-a-GCST90001933	Osteosarcoma	MR Egger	20.8140359326765	24	0.649670073950953
ebi-a-GCST90001933	Osteosarcoma	Inverse variance weighted	21.6277364701467	25	0.657138305496722
ebi-a-GCST90001942	Osteosarcoma	MR Egger	14.6390099714789	14	0.403267614208336
ebi-a-GCST90001942	Osteosarcoma	Inverse variance weighted	16.3458028618038	15	0.359449054737957
ebi-a-GCST90001950	Osteosarcoma	MR Egger	20.6399171957591	18	0.297967252993605
ebi-a-GCST90001950	Osteosarcoma	Inverse variance weighted	22.0296747974176	19	0.282781876308555
ebi-a-GCST90001951	Osteosarcoma	MR Egger	11.2863349320365	16	0.791475970995882
ebi-a-GCST90001951	Osteosarcoma	Inverse variance weighted	15.606400218458	17	0.551888611442881
ebi-a-GCST90001994	Osteosarcoma	MR Egger	16.3647979606927	17	0.498137116620963
ebi-a-GCST90001994	Osteosarcoma	Inverse variance weighted	16.5758816337973	18	0.552422779119302
ebi-a-GCST90002002	Osteosarcoma	MR Egger	17.3219143737615	13	0.185002787575886
ebi-a-GCST90002002	Osteosarcoma	Inverse variance weighted	17.3226765225511	14	0.239389868470017
ebi-a-GCST90002012	Osteosarcoma	MR Egger	7.70626078278754	16	0.957133754700701
ebi-a-GCST90002012	Osteosarcoma	Inverse variance weighted	9.33280657977842	17	0.929238796463885
ebi-a-GCST90002019	Osteosarcoma	MR Egger	20.5212407167363	22	0.550469929585223
ebi-a-GCST90002019	Osteosarcoma	Inverse variance weighted	21.7098024980079	23	0.53782378457191
ebi-a-GCST90002099	Osteosarcoma	MR Egger	24.8725552443683	31	0.773389656045204
ebi-a-GCST90002099	Osteosarcoma	Inverse variance weighted	27.9529575886021	32	0.671684740684777
GCST90027461	ebi-a-GCST90001832	MR Egger	0.73798876593128	6	0.993634238967695
GCST90027461	ebi-a-GCST90001832	Inverse variance weighted	0.954350809004235	7	0.995531695138444
GCST90027461	ebi-a-GCST90001921	MR Egger	2.98885029647875	6	0.810244931910747
GCST90027461	ebi-a-GCST90001921	Inverse variance weighted	3.66751	7	0.817177342156873
GCST90027788	ebi-a-GCST90001994	MR Egger	4.48868792989628	4	0.343890906835566
GCST90027788	ebi-a-GCST90001994	Inverse variance weighted	4.52448962805798	5	0.47661351173016
Note: Method, Method for Q-test; Q_df, Degrees of Freedom for Q-test; Q_pval, P-value for Q-test.

## Sheet: Supplementary Table 4
Supplementary Table 4. Results of pleiotropic tests
Exposure	Outcome	Egger_intercept	SE	Pval
GCST90027452	Osteosarcoma	-0.00630059	0.404450592694301	0.9883169778872
GCST90027461	Osteosarcoma	-0.359929	0.298013833632798	0.272581951166415
GCST90027531	Osteosarcoma	-0.388922	0.300986616731333	0.25279763457095
GCST90027578	Osteosarcoma	-0.268316	0.243203583354907	0.301992884489619
GCST90027644	Osteosarcoma	-0.358258	0.24563641208486	0.17538720488546
GCST90027664	Osteosarcoma	0.084494493732338	0.296295455251795	0.780811856810845
GCST90027705	Osteosarcoma	-0.939466	1.09704389313225	0.454751890593655
GCST90027757	Osteosarcoma	0.262616266880068	0.289939774199447	0.388666973137692
GCST90027788	Osteosarcoma	-1.05052	1.07641526516481	0.384353369378382
GCST90199621	Osteosarcoma	-0.0783629	0.0930643552886429	0.408441949713406
GCST90199626	Osteosarcoma	-0.0895344	0.142948477828422	0.537259143274457
GCST90199634	Osteosarcoma	-0.118736	0.0859355141275119	0.178396317884366
GCST90199712	Osteosarcoma	0.0317380830058498	0.173698644876158	0.857637885803321
GCST90199727	Osteosarcoma	0.23484824293825	0.198722755741943	0.256974972762825
GCST90199761	Osteosarcoma	-0.0882557	0.131329435692716	0.507500527210131
GCST90199836	Osteosarcoma	-0.0192499	0.119890140857249	0.874132557048369
GCST90199843	Osteosarcoma	0.09364686665263	0.208418447717676	0.661207375928426
GCST90199848	Osteosarcoma	0.0133412359373112	0.0910552073026651	0.884600916498748
GCST90199905	Osteosarcoma	-0.147695	0.0805830551084203	0.0803965461615937
GCST90199907	Osteosarcoma	0.0954133641701831	0.121732529858317	0.442822331851445
GCST90199939	Osteosarcoma	0.0751020395254011	0.115201532227983	0.522262404918425
GCST90199942	Osteosarcoma	0.111594134308918	0.121819497278698	0.370035123902225
GCST90199986	Osteosarcoma	0.0586526414147125	0.103507159731671	0.57695684161417
GCST90199989	Osteosarcoma	-0.0374766	0.147719397076003	0.804020753709666
GCST90200046	Osteosarcoma	0.106256374991413	0.0994622936020649	0.295589087068593
GCST90200136	Osteosarcoma	-0.0241672	0.0835467394112467	0.774509145758928
GCST90200141	Osteosarcoma	0.0662207428329795	0.111235164463003	0.556585623425884
GCST90200231	Osteosarcoma	0.0456673117598367	0.127962507982947	0.72474242170499
GCST90200305	Osteosarcoma	0.210764906610458	0.143715752176932	0.159754725001617
GCST90200328	Osteosarcoma	-0.0493443	0.117348939706545	0.67820480761888
GCST90200343	Osteosarcoma	-0.138696	0.130997056346501	0.302978014692141
GCST90200352	Osteosarcoma	-0.241982	0.0959379989557544	0.0202457645400711
GCST90200366	Osteosarcoma	0.0521034970622136	0.0916743129626111	0.575302056136876
GCST90200382	Osteosarcoma	0.0582796707362384	0.151300754653303	0.705168524901728
GCST90200390	Osteosarcoma	0.218519334097991	0.162504880166333	0.194558157847716
GCST90200397	Osteosarcoma	0.0446028158301996	0.151412682605675	0.771352263212961
GCST90200425	Osteosarcoma	0.0893686781758855	0.125616763605375	0.483965910782601
GCST90200426	Osteosarcoma	-0.00884543	0.113306745309517	0.938450566079042
GCST90200479	Osteosarcoma	0.138763748482195	0.112843164135467	0.2307269337951
GCST90200510	Osteosarcoma	0.0348685016783217	0.178237253308702	0.847525433064155
GCST90200516	Osteosarcoma	-0.0707413	0.14560164477601	0.634090715692968
GCST90200549	Osteosarcoma	0.00146136835339152	0.140852823925454	0.991824777254581
GCST90200572	Osteosarcoma	-0.0211236	0.114041906865269	0.855707916935506
GCST90200579	Osteosarcoma	-0.0291392	0.0839518154327864	0.733044045045473
GCST90200592	Osteosarcoma	-0.187526	0.121287438397406	0.135159474241363
GCST90200610	Osteosarcoma	-0.0357909	0.127714431806829	0.782320602659438
GCST90200621	Osteosarcoma	0.00530499937981377	0.0913292480895544	0.954141504008878
GCST90200626	Osteosarcoma	-0.0516014	0.118124046691644	0.666484471670227
GCST90200640	Osteosarcoma	-0.172374	0.151013871382612	0.26950993414793
GCST90200647	Osteosarcoma	-0.0359622	0.116970949973585	0.760701184146439
GCST90200670	Osteosarcoma	0.0613686465108948	0.114735606187936	0.598944193310336
GCST90200758	Osteosarcoma	-0.0155634	0.0741804962856536	0.835667467868325
GCST90200761	Osteosarcoma	-0.192564	0.0979232247982509	0.0609103990324052
GCST90200812	Osteosarcoma	-0.296853	0.131698004241978	0.0344898342506099
GCST90200820	Osteosarcoma	-0.0933246	0.113458495993282	0.420466770445156
GCST90200826	Osteosarcoma	0.00874776371366056	0.0666352211340357	0.89660585347521
GCST90200844	Osteosarcoma	0.00544198125229271	0.140903272537396	0.969701023232376
GCST90200866	Osteosarcoma	-0.133193	0.0720048670003526	0.0749263053925995
GCST90200867	Osteosarcoma	0.0112070168636769	0.0691966410438661	0.872886353332228
GCST90200893	Osteosarcoma	0.0267767339129069	0.134384772199874	0.844297392942949
GCST90200909	Osteosarcoma	0.0341362109773033	0.12935902734165	0.794029827804231
GCST90200926	Osteosarcoma	-0.0845226	0.108692023101495	0.443082743791743
GCST90200952	Osteosarcoma	0.0606014171080141	0.138279798331312	0.666721581213743
GCST90200953	Osteosarcoma	-0.0124059	0.100851450200114	0.903122003164776
GCST90200956	Osteosarcoma	0.143135343496311	0.167515894834307	0.404080389175159
GCST90200978	Osteosarcoma	-0.0757148	0.117541030914366	0.525340280156009
GCST90027461	GCST90199907	-0.0159904	0.0264457487143365	0.56755810081898
GCST90027531	GCST90199712	0.0654683539068521	0.0307156292195579	0.100046365912715
GCST90027705	GCST90199712	-0.0786072	0.100022252499038	0.489284636506904
ebi-a-GCST90001400	Osteosarcoma	0.122586864614193	0.0838384347563785	0.169382466503756
ebi-a-GCST90001428	Osteosarcoma	-0.0178563	0.071195938782172	0.804191759096717
ebi-a-GCST90001454	Osteosarcoma	0.0427913163340488	0.147594429659115	0.775380164243709
ebi-a-GCST90001531	Osteosarcoma	-0.0866961	0.0725121006829587	0.244577802372689
ebi-a-GCST90001575	Osteosarcoma	0.0232572901494351	0.064695245373979	0.721590127547352
ebi-a-GCST90001606	Osteosarcoma	-0.0134831	0.176654294313189	0.940531073507507
ebi-a-GCST90001675	Osteosarcoma	-0.0656773	0.0585078197447359	0.271517007441397
ebi-a-GCST90001676	Osteosarcoma	0.179201244883538	0.17436624683231	0.343713768075868
ebi-a-GCST90001689	Osteosarcoma	-0.0018691	0.055717684822956	0.973435452383449
ebi-a-GCST90001707	Osteosarcoma	-0.0544956	0.10960844095724	0.625427784291699
ebi-a-GCST90001710	Osteosarcoma	0.0630786253520065	0.0787843731854363	0.432743620778729
ebi-a-GCST90001711	Osteosarcoma	0.00688246842730874	0.0925614694372523	0.941649093333602
ebi-a-GCST90001715	Osteosarcoma	0.0138915435221454	0.0993100273475603	0.89061530737925
ebi-a-GCST90001717	Osteosarcoma	0.054027115145217	0.0796135745093858	0.504457271455331
ebi-a-GCST90001732	Osteosarcoma	0.0280568230145576	0.0807093161524752	0.731149827195476
ebi-a-GCST90001742	Osteosarcoma	0.0322852841519957	0.081143233051192	0.694235607270783
ebi-a-GCST90001755	Osteosarcoma	-0.00255142	0.10493114919405	0.980794218462481
ebi-a-GCST90001832	Osteosarcoma	-0.133273	0.112252661937604	0.256366190288338
ebi-a-GCST90001844	Osteosarcoma	-0.0428625	0.0767431115846444	0.582397239893075
ebi-a-GCST90001846	Osteosarcoma	-0.384367	0.134703943908112	0.0114992697051734
ebi-a-GCST90001915	Osteosarcoma	-0.113395	0.0986780143138105	0.271202770280938
ebi-a-GCST90001921	Osteosarcoma	0.142551681592376	0.0775440330523668	0.0846511570553593
ebi-a-GCST90001924	Osteosarcoma	0.146206975356761	0.0798265915641749	0.083619735903752
ebi-a-GCST90001933	Osteosarcoma	0.0763513732000133	0.0846417338141982	0.375992725173905
ebi-a-GCST90001942	Osteosarcoma	-0.0992266	0.0776657593162965	0.222166737491777
ebi-a-GCST90001950	Osteosarcoma	0.121877965327676	0.110706568393319	0.285440706873117
ebi-a-GCST90001951	Osteosarcoma	0.241535468195389	0.116207928219366	0.0541163112278289
ebi-a-GCST90001994	Osteosarcoma	0.0401251776279892	0.0873352658466869	0.651740002156964
ebi-a-GCST90002002	Osteosarcoma	-0.00366276	0.153149432465163	0.981282602916407
ebi-a-GCST90002012	Osteosarcoma	0.0946382274541313	0.0742050478727173	0.220388888977495
ebi-a-GCST90002019	Osteosarcoma	0.0887087795569986	0.0813683901548285	0.287417419260054
ebi-a-GCST90002099	Osteosarcoma	-0.109133	0.0621799595287718	0.0891205003665232
GCST90027461	ebi-a-GCST90001832	0.0201135204079436	0.043241181671021	0.65822880190393
GCST90027461	ebi-a-GCST90001921	-0.0363909	0.0441738680613595	0.441556033779301
GCST90027788	ebi-a-GCST90001994	-0.0305629	0.17110883379855	0.866920470937127
Note: Egger_intercept, MR-Egger Intercept Value; SE: Standard Error of MR-Egger Intercept; Pval: P-value of MR-Egger Intercept.

## Sheet: Supplementary Table 5
Supplementary Table 5. Mediation analysis results
Gut.Microbes	Metabolin/Immune.cell	Outcome	Mediated.effect
PWY.3001..superpathway.of.L.isoleucine.biosynthesis.I	3-carboxy-4-methyl-5-propyl-2-furanpropanoate (cmpf) levels	Osteosarcoma	0.35(-0.00977, 0.71)
k_Bacteria.p_Firmicutes.c_Clostridia.o_Clostridiales.f_Clostridiales_noname.g_Flavonifractor	3-carboxy-4-methyl-5-propyl-2-furanpropanoate (cmpf) levels	Osteosarcoma	-0.161(-0.356, 0.0348)
k_Bacteria.p_Firmicutes.c_Clostridia.o_Clostridiales.f_Clostridiales_noname.g_Flavonifractor.s_Flavonifractor_plautii	CX3CR1 on CD14? CD16?	Osteosarcoma	0.0491(-0.016, 0.114)
Note: Exposure: Gut.Microbes; Medium: Metabolin/Immune.cell; Outcome: Osteosarcoma

## Sheet: Supplementary Table 6
Supplementary Table 6. Results of the MR-PRESSO test
Global_Test_Pvalue	Exposure	Outcome
0.835	GCST90027452	Osteosarcoma
0.54	GCST90027461	Osteosarcoma
0.555	GCST90027531	Osteosarcoma
0.562	GCST90027578	Osteosarcoma
0.526	GCST90027644	Osteosarcoma
0.388	GCST90027664	Osteosarcoma
0.852	GCST90027705	Osteosarcoma
0.611	GCST90027757	Osteosarcoma
0.825	GCST90027788	Osteosarcoma
0.969	GCST90199621	Osteosarcoma
0.331	GCST90199626	Osteosarcoma
0.717	GCST90199634	Osteosarcoma
0.298	GCST90199712	Osteosarcoma
0.46	GCST90199727	Osteosarcoma
0.964	GCST90199761	Osteosarcoma
0.623	GCST90199836	Osteosarcoma
0.738	GCST90199843	Osteosarcoma
0.733	GCST90199848	Osteosarcoma
0.327	GCST90199905	Osteosarcoma
0.562	GCST90199907	Osteosarcoma
0.964	GCST90199939	Osteosarcoma
0.567	GCST90199942	Osteosarcoma
0.638	GCST90199986	Osteosarcoma
0.584	GCST90199989	Osteosarcoma
0.617	GCST90200046	Osteosarcoma
0.661	GCST90200136	Osteosarcoma
0.671	GCST90200141	Osteosarcoma
0.719	GCST90200231	Osteosarcoma
0.791	GCST90200305	Osteosarcoma
0.768	GCST90200328	Osteosarcoma
0.923	GCST90200343	Osteosarcoma
0.44	GCST90200352	Osteosarcoma
0.794	GCST90200366	Osteosarcoma
0.923	GCST90200382	Osteosarcoma
0.474	GCST90200390	Osteosarcoma
0.496	GCST90200397	Osteosarcoma
0.394	GCST90200425	Osteosarcoma
0.948	GCST90200426	Osteosarcoma
0.278	GCST90200479	Osteosarcoma
0.918	GCST90200510	Osteosarcoma
0.928	GCST90200516	Osteosarcoma
0.279	GCST90200549	Osteosarcoma
0.879	GCST90200572	Osteosarcoma
0.454	GCST90200579	Osteosarcoma
0.747	GCST90200592	Osteosarcoma
0.5	GCST90200610	Osteosarcoma
0.824	GCST90200621	Osteosarcoma
0.516	GCST90200626	Osteosarcoma
0.27	GCST90200640	Osteosarcoma
0.832	GCST90200647	Osteosarcoma
0.403	GCST90200670	Osteosarcoma
0.498	GCST90200758	Osteosarcoma
0.64	GCST90200761	Osteosarcoma
0.703	GCST90200812	Osteosarcoma
0.37	GCST90200820	Osteosarcoma
0.843	GCST90200826	Osteosarcoma
0.523	GCST90200844	Osteosarcoma
0.755	GCST90200866	Osteosarcoma
0.921	GCST90200867	Osteosarcoma
0.916	GCST90200893	Osteosarcoma
0.939	GCST90200909	Osteosarcoma
0.535	GCST90200926	Osteosarcoma
0.613	GCST90200952	Osteosarcoma
0.806	GCST90200953	Osteosarcoma
0.118	GCST90200956	Osteosarcoma
0.722	GCST90200978	Osteosarcoma
0.891	GCST90027461	GCST90199907
0.392	GCST90027531	GCST90199712
0.927	GCST90027705	GCST90199712
0.889	ebi-a-GCST90001400	Osteosarcoma
0.802	ebi-a-GCST90001428	Osteosarcoma
0.259	ebi-a-GCST90001454	Osteosarcoma
0.601	ebi-a-GCST90001531	Osteosarcoma
0.803	ebi-a-GCST90001575	Osteosarcoma
0.719	ebi-a-GCST90001606	Osteosarcoma
0.56	ebi-a-GCST90001675	Osteosarcoma
0.773	ebi-a-GCST90001676	Osteosarcoma
0.62	ebi-a-GCST90001689	Osteosarcoma
0.63	ebi-a-GCST90001707	Osteosarcoma
0.741	ebi-a-GCST90001710	Osteosarcoma
0.817	ebi-a-GCST90001711	Osteosarcoma
0.594	ebi-a-GCST90001715	Osteosarcoma
0.705	ebi-a-GCST90001717	Osteosarcoma
0.931	ebi-a-GCST90001732	Osteosarcoma
0.38	ebi-a-GCST90001742	Osteosarcoma
0.326	ebi-a-GCST90001755	Osteosarcoma
0.962	ebi-a-GCST90001832	Osteosarcoma
0.607	ebi-a-GCST90001844	Osteosarcoma
0.03	ebi-a-GCST90001846	Osteosarcoma
0.901	ebi-a-GCST90001915	Osteosarcoma
0.879	ebi-a-GCST90001921	Osteosarcoma
0.854	ebi-a-GCST90001924	Osteosarcoma
0.563	ebi-a-GCST90001933	Osteosarcoma
0.463	ebi-a-GCST90001942	Osteosarcoma
0.29	ebi-a-GCST90001950	Osteosarcoma
0.467	ebi-a-GCST90001951	Osteosarcoma
0.563	ebi-a-GCST90001994	Osteosarcoma
0.259	ebi-a-GCST90002002	Osteosarcoma
0.902	ebi-a-GCST90002012	Osteosarcoma
0.6	ebi-a-GCST90002019	Osteosarcoma
0.72	ebi-a-GCST90002099	Osteosarcoma
0.995	GCST90027461	ebi-a-GCST90001832
0.837	GCST90027461	ebi-a-GCST90001921
0.55	GCST90027788	ebi-a-GCST90001994
Note: Global_Test_Pvalue: Presence of horizontal pleiotropy
